# Supplementary material for: Drosophila DDX3/Belle Exerts Its Function Outside of the Wnt/Wingless Signaling Pathway
Source: PLoS One. 2016 Dec 28;11(12):e0166862. doi: 10.1371/journal.pone.0166862 (PMC5193393; doi:10.1371/journal.pone.0166862)
Supplement: S1 Table — As a comparison, the transcriptome of sev-wg discs that were either fully wild-type or mutant for pygopus (pygo, encoding a nuclear component required for transcriptional Wg outputs). Submission code: SUB1990968 STUDY: PRJNA347420 (Accession Number SRP091025) (XLSX) [file pone.0166862.s001.xlsx]

## Sheet: Normalized_counts_cpm_Jenny.txt
geneNames	sev_wg1	sev_wg2	sev_wg3	sevwg_be1	sevwg_be2	sevwg_be3	sevwg_py1	sevwg_py2	sevwg_py3	wt1	wt2	wt3
128up	148.85	152.137	159.493	149.902	154.502	170.968	146.868	155.851	154.284	152.418	145.334	148.442
14-3-3epsilon	2503.77	2576.49	2642.77	2425.87	2408.1	2505.57	2524.6	2741.43	2741.82	2611.79	2578.73	2607.83
14-3-3zeta	1688.69	1759.16	1833.4	1660.33	1720.04	1810.26	1728.1	1770.66	1786.25	1747.22	1693.44	1707.68
140up	19.4212	19.8808	24.0075	19.6603	21.3562	23.1584	21.9956	20.0328	23.5326	21.4582	22.1707	21.879
18w	492.931	503.278	459.899	306.782	416.62	421.525	319.251	234.634	209.565	436.057	395.646	350.383
26-29-p	580.734	518.204	460.039	455.61	542.601	563.753	482.082	508.538	503.235	484.891	470.271	457.622
2mit	12.4268	5.86647	3.6881	4.29441	4.52167	0.976559	35.0673	26.5878	24.8554	10.7941	9.44179	9.74172
312	19.0816	19.946	22.2678	18.9222	20.591	20.6472	17.9107	19.7265	20.8869	19.9626	20.0725	18.9245
4EHP	71.9806	70.8539	70.7698	69.8512	66.8512	71.5678	69.0663	75.1688	66.7684	69.7067	68.96	68.4316
5-HT1A	1.22231	0.65183	0.765455	0.402601	0.417385	0.0697542	0.502758	1.10272	1.74057	0.455174	0.83927	0.399251
5-HT1B	1.29022	1.69476	0.417521	0.1342	0.904334	0.279017	0.879826	0.980196	0.765852	0.325125	0.419635	0.479101
5-HT7	1.56184	2.54214	2.43554	1.6775	3.19995	1.04631	0.502758	0.55136	0.626606	1.8207	1.81842	1.1179
5PtaseI	55.9547	61.8586	63.0457	63.7451	55.6513	52.2459	51.1556	58.7505	62.6606	59.4978	61.6164	61.0854
7B2	6.85853	6.1272	5.35819	6.37451	8.27814	3.62722	9.80377	10.7822	11.3485	7.86801	7.76325	6.86712
A16	90.0436	89.1051	98.4654	89.2432	84.7987	97.8651	80.0642	90.1168	100.814	83.622	82.4583	84.242
A2bp1	169.086	171.366	154.413	167.213	139.337	134.835	164.527	170.799	157.487	149.947	158.622	166.328
ABCB7	51.7445	53.1893	54.4169	49.1173	44.9385	54.8966	48.6418	51.4603	53.6097	54.6209	52.0348	50.0661
ACC	187.557	151.876	146.759	175.064	163.754	155.064	161.574	155.606	136.043	174.527	177.646	158.822
AGO1	742.69	703.65	645.418	795.539	685.416	585.935	646.358	693.305	577.244	760.921	729.116	728.953
AGO2	862.816	756.97	739.499	728.439	707.885	709.749	902.576	773.62	752.415	741.999	708.414	676.73
AGO3	4.07437	3.19396	3.61852	3.22081	3.54777	6.34763	5.15327	3.00185	2.92416	2.66602	1.32884	1.35745
AIF	98.6677	103.967	105.981	109.038	114.85	117.885	113.246	110.885	112.65	112.688	110.014	104.843
ALiX	327.919	305.447	296.788	315.505	303.369	308.593	352.433	343.436	328.899	321.288	337.597	310.058
AP-1gamma	230.881	210.28	191.503	248.941	222.675	200.962	221.025	215.766	200.305	242.218	234.856	228.372
AP-1sigma	96.4947	102.468	107.999	115.345	115.824	111.049	100.426	112.049	114.182	103.26	111.413	109.395
AP-2	66.3443	70.3324	65.6204	73.8101	63.373	56.2219	44.1798	47.662	47.5525	66.5855	67.2116	73.542
AP-2sigma	87.0557	88.9095	95.6123	83.6738	92.0334	93.6799	84.7775	89.0141	97.4025	86.8733	97.0057	99.9725
AP-47	145.523	148.096	151.63	157.954	154.711	150.111	137.064	156.648	149.898	148.257	156.734	157.704
AP-50	150.752	147.379	150.656	158.558	163.406	152.692	142.657	155.606	148.088	152.093	152.398	150.039
APC4	54.257	57.361	53.3035	54.7537	54.2601	62.43	48.579	57.8928	57.5782	53.4505	59.7281	52.222
APP-BP1	55.9547	60.0987	57.7571	56.1628	57.46	67.4523	71.2031	57.8928	66.7684	62.2288	61.8962	61.0056
AR-2	2.64834	1.04293	1.25256	2.013	3.19995	1.53459	2.70232	2.38923	3.06341	0.975374	1.11903	0.798502
ASPP	187.964	186.814	190.946	222.437	207.162	210.518	203.868	184.154	168	206.194	196.949	201.063
ATP7	55.5473	47.0621	45.3706	49.3857	55.3035	47.4329	53.0409	44.9052	40.3813	50.1992	52.0348	48.5489
ATPCL	451.576	387.643	389.478	366.3	358.812	363.559	442.427	409.477	377.565	439.243	442.505	411.548
ATPsyn-Cf6	179.137	179.318	216.972	212.103	243.753	262.136	188.723	182.01	212.42	174.267	185.828	198.907
ATPsyn-b	308.973	320.83	353.153	329.797	365.421	409.945	289.463	306.801	347.836	297.099	350.256	343.915
ATPsyn-beta	2080.92	2022.3	2105	2138.61	2329.22	2534.8	2022.66	1953.04	2013.56	2051.15	2066.56	1987.23
ATPsyn-d	294.577	311.118	335.896	306.983	313.526	378.347	274.694	299.205	320.474	303.536	322.909	307.343
ATPsyn-gamma	448.452	443.374	486.203	459.971	501.766	591.097	442.238	434.166	476.291	449.452	479.433	451.473
ATbp	19.8965	18.1209	23.6595	16.3053	19.8258	19.1126	19.2305	21.5643	23.8807	19.1173	19.1633	23.7954
Aac11	548.954	552.1	519.814	636.713	556.931	568.148	506.654	579.847	544.173	556.483	560.493	576.918
Aats-ala	585.419	536.195	501.86	620.877	598.113	574.077	689.658	552.892	578.497	586.785	573.641	558.712
Aats-ala-m	36.941	40.1527	41.4738	36.4354	33.6691	44.4334	40.5348	40.8007	36.0647	38.5598	44.2715	38.1684
Aats-arg	180.97	175.277	181.135	164.06	168.902	182.756	190.922	175.149	180.254	175.827	183.73	168.644
Aats-asn	305.917	307.859	310.149	312.016	314.291	319.614	405.348	300.614	326.88	307.633	297.102	282.989
Aats-asp	402.887	401.592	393.653	443.8	429.837	440.428	583.073	434.104	452.41	384.102	366.062	369.547
Aats-cys	104.508	106.248	110.504	105.75	113.737	113.769	139.578	113.642	121.353	110.542	109.944	107.159
Aats-gln	183.822	194.115	185.519	200.294	195.754	206.054	196.201	196.836	201.35	189.353	194.641	182.857
Aats-glupro	516.087	459.344	429.351	506.27	473.106	469.725	531.792	465.164	441.479	496.595	458.172	448.039
Aats-gly	368.187	345.47	334.921	341.674	341.212	350.236	417.854	323.71	345.539	384.752	363.824	342.318
Aats-his	105.798	106.835	116.767	111.185	108.242	114.746	161.888	116.215	133.328	122.312	129.038	128.559
Aats-ile	375.046	375.975	349.048	388.577	395.403	402.342	505.837	367.88	372.135	383.842	371.377	343.516
Aats-leu	39.8609	40.609	44.9531	41.3337	41.8081	43.9451	49.6473	40.8619	46.5081	39.21	40.215	37.849
Aats-lys	335.592	341.493	348.282	340.869	337.317	371.999	325.473	328.672	330.57	315.956	329.623	323.793
Aats-met	19.3533	17.2735	18.023	15.433	15.0954	18.4849	25.1379	23.2184	26.1086	20.6129	22.3805	18.6051
Aats-phe	28.3169	30.3101	30.7574	30.128	30.9561	28.1109	26.0806	30.8149	30.4252	27.4405	31.5426	29.5446
Aats-pro	14.0566	16.752	19.206	14.8962	15.5824	15.6249	17.3451	17.7048	18.9374	15.606	17.9044	19.9626
Aats-ser	45.9725	51.8856	52.9556	41.8705	42.9907	53.362	58.0057	58.5055	60.7112	56.8318	55.7415	55.0966
Aats-thr	430.254	433.076	438.467	420.584	416.481	453.542	551.274	425.283	471.487	433.976	435.651	418.495
Aats-trp	102.606	106.835	98.0479	112.326	105.877	99.5392	155.603	102.002	115.713	106.641	102.321	99.8128
Aats-tyr	178.186	180.492	179.882	179.761	168.971	182.686	205.188	193.099	196.963	181.94	176.806	167.286
Aats-val	155.641	152.658	140.705	175.266	174.189	163.783	228.943	141.026	150.386	159.051	160.021	141.894
Abi	136.22	133.169	135.973	130.577	126.607	127.022	142.532	145.559	142.727	148.647	149.67	139.578
Abl	265.106	227.554	202.359	263.301	223.44	164.899	284.058	282.603	220.357	304.772	265.489	271.331
Ac13E	46.5157	39.3053	38.899	40.3943	32.6952	34.4586	31.6737	34.6132	26.9441	39.5351	40.7746	41.043
Ac3	21.8658	24.2481	25.26	17.1776	14.9563	18.2058	28.2173	29.896	30.7037	25.0346	27.9057	26.5901
Ac76E	4.75343	2.86805	2.92265	2.5498	4.73036	5.58034	4.58766	3.06311	2.85454	3.05617	2.72763	3.11416
Ac78C	3.93856	1.95549	2.01802	1.6104	2.50431	1.04631	4.65051	3.06311	3.55077	2.21085	1.53866	2.39551
AcCoAS	30.6936	23.9873	27.8347	25.0283	26.7822	25.6695	27.7145	26.6491	29.3809	26.5952	25.5278	26.5103
Ace	56.5659	49.6042	38.5511	53.5459	47.0254	30.0641	66.2383	75.8427	64.4708	58.0022	55.4618	56.3742
Acer	10.5934	9.12561	11.8994	5.03251	6.95642	11.1607	8.8611	8.82177	9.05098	12.0296	12.2394	9.10292
Acf1	260.149	254.931	266.448	259.946	256.414	293.386	225.675	232	213.742	278.112	286.891	259.274
Ack	126.713	124.63	122.195	149.432	144.207	138.95	129.711	126.507	120.1	136.422	128.968	124.407
Ack-like	405.4	385.492	374.447	373.815	330.43	345.911	385.804	418.421	356.957	408.356	409.214	381.444
Acn	440.032	463.451	450.992	538.881	483.888	535.503	441.17	491.63	475.942	496.66	498.806	496.189
Acon	600.427	577.325	559.965	588.736	615.086	699.914	561.643	563.307	538.255	609.543	625.676	542.822
Acox57D-d	3.80275	3.38951	1.73967	3.28791	2.01736	3.13894	2.01103	2.45049	1.74057	2.92612	3.49696	3.43356
Acox57D-p	28.0453	28.0939	27.6956	23.1495	21.5649	18.2058	16.9052	18.6237	17.1272	23.2139	23.3597	27.0692
Acph-1	82.4381	77.1114	76.7543	67.3685	95.4421	84.1236	74.5338	66.347	67.0469	68.8614	68.3306	68.9906
Acsl	248.944	218.689	215.858	188.35	238.396	209.472	228.441	200.695	183.944	238.056	218.35	215.675
Act42A	2612.62	2475.97	2357.81	2524.17	2565.18	2437.84	1994.25	2322.08	2312.67	2454.69	2351.36	2377.94
Act57B	823.566	767.79	789.393	214.452	1206.31	1319.68	712.596	528.142	684.185	675.999	1138.33	659.243
Act5C	10645.7	10313.6	9648.91	9233.92	9791.92	9757.5	9719.37	9831.37	9792.95	9717.71	9235.61	8919.11
Act87E	67.7025	63.8141	73.0662	37.3077	86.8161	119.001	82.8293	63.529	82.9905	38.7548	48.5378	49.9862
Actbeta	21.7979	17.8601	16.005	13.42	15.7215	8.57977	33.999	35.2258	31.8177	24.8395	19.4431	20.6014
Actn	455.583	446.829	451.201	402.399	447.854	487.233	402.018	445.193	406.876	434.041	477.055	441.093
Acyp2	22.6807	26.8554	24.7033	22.0088	24.417	26.0881	23.5039	26.4653	26.1782	24.2543	24.4787	26.4304
Ada	8.42037	8.14787	8.42001	7.04551	5.70426	8.71927	7.85559	8.69924	9.3991	6.56752	6.36447	6.86712
Ada1-1	0	0	0	0	0	0.0697542	1.19405	2.02165	1.8102	0	0	0
Ada1-2	6.92643	10.1685	11.2731	9.32692	8.41727	10.1841	8.04412	8.20914	8.07626	8.90841	9.16203	10.2208
Ada2a	42.0339	44.4548	48.5716	49.587	43.8254	44.3637	46.5051	55.5036	52.1476	55.3362	51.4752	53.6593
Ada2b	83.253	86.8237	79.1898	73.5417	77.5641	72.9629	83.0179	77.1292	78.6739	85.0526	82.3884	82.0062
Adam	160.666	167.455	183.153	186.069	209.527	201.171	216.751	174.169	188.678	170.885	164.497	163.453
Adar	265.717	256.234	249.399	301.951	228.727	198.032	230.452	300.553	258.371	278.046	264.86	293.769
Adf1	170.037	187.205	186.632	214.922	201.458	200.543	155.352	190.464	192.647	191.498	186.318	179.743
Adgf-A	19.2854	11.407	8.07207	12.2122	21.0779	9.06805	14.1401	17.8273	17.7538	11.1843	10.5608	12.5365
Adgf-D	0.54325	0.456281	0.347934	0.536801	0.417385	0.488279	1.25689	0.980196	0.974721	1.43055	0.979149	1.03805
Adk1	11.4082	13.6884	13.5694	10.4005	11.8955	12.9045	9.80377	11.2723	10.4434	10.9242	12.4492	12.1372
Adk2	265.174	274.355	300.058	251.424	287.857	355.328	269.604	284.134	273.479	237.666	233.667	236.676
Adk3	43.0525	44.9762	44.5356	38.1129	40.7646	41.9223	34.5646	38.2277	42.5396	50.1992	47.0691	46.393
Ady43A	43.5279	38.5231	38.3424	48.916	38.0516	80.2871	50.59	43.9863	46.2993	26.3351	28.4653	27.3886
Aef1	134.318	126.39	118.437	129.57	123.824	109.235	116.011	123.382	118.498	120.036	121.904	119.216
Afti	80.5367	73.5264	78.146	87.3644	84.1727	75.2648	77.6132	76.5778	64.819	87.1334	83.3675	83.7629
Ag5r	0.746968	0.717012	0.556695	1.0736	0.347821	1.32533	0.502758	1.04146	0.626606	0.845324	0.769331	0.479101
Ahcy13	415.178	429.751	472.147	430.179	456.341	545.059	428.727	393.242	405.554	373.178	369.629	381.444
Ahcy89E	2.10509	2.21622	1.32215	1.2078	1.46085	1.39508	4.96473	6.12623	4.73436	2.27587	3.42702	3.91266
Ak6	30.2862	33.1781	38.9686	30.9332	33.1126	34.5283	32.9935	36.0222	33.419	30.6918	31.6125	33.5371
Akap200	2607.53	2506.28	2520.85	2184.91	2199.13	2156.66	2194.1	2341.32	2147.24	2407.35	2357.93	2186.3
Akh	23.6993	0.065183	1.18298	5.70351	3.06082	3.27845	4.96473	5.20729	6.75342	5.98229	7.48349	4.71116
Akt1	289.688	282.373	261.994	292.422	262.674	255.161	285.252	262.999	244.168	288.776	275.001	263.905
AlCR2	0.950687	1.62957	1.87884	1.6775	1.04346	0.83705	2.13672	1.77661	1.25321	0.845324	1.32884	1.2776
Alas	73.9498	66.3562	69.1693	77.2993	88.5552	91.4478	71.8943	66.5921	67.1861	67.3658	73.0165	69.8689
Ald	621.138	554.446	560.731	403.205	546.635	565.428	1097.9	448.685	615.536	536.195	625.816	583.545
Aldh	128.75	73.1353	107.094	61.7321	138.92	194.684	201.354	134.838	150.734	78.8752	106.937	90.3106
Aldh-III	193.668	203.566	190.946	181.976	145.111	177.385	193.625	215.643	213.185	192.019	206.391	211.763
Alg-2	141.381	148.291	144.949	138.226	149.772	143.136	126.632	136.125	139.664	133.496	134.283	144.369
Alg10	79.0428	75.2863	70.2131	64.7516	74.7119	81.8217	75.665	70.9417	71.0154	74.5836	66.7919	71.2264
Alh	270.335	232.899	231.585	374.821	305.526	218.54	210.216	233.777	209.147	290.791	261.573	270.932
Alk	5.09296	3.51988	2.92265	1.8788	3.47821	2.58091	4.71335	3.67574	6.40531	2.601	3.49696	2.87461
AlkB	26.6871	28.7457	25.6775	25.2296	26.3648	27.8319	23.881	27.0779	28.2669	22.8237	22.3106	28.1871
Alr	25.4648	25.8776	30.6182	24.4915	21.0084	25.1813	47.0078	23.1571	31.6784	21.9134	27.626	24.8334
Ama	244.666	218.233	191.781	195.328	206.953	169.363	270.798	340.496	325.348	255.158	216.042	209.048
Amph	85.0186	87.7363	86.0093	75.8231	81.1118	78.7525	71.5801	83.3167	76.0282	80.6309	83.3675	81.1278
Amun	869.946	830.561	806.164	972.415	901.9	876.95	712.785	810.622	737.655	899.685	904.314	858.07
Ance	3890.89	3554.88	3051.17	1640.46	2489.77	2243.78	3361	2880.92	2321.58	3248.45	3002.63	2750.52
Ance-5	26.6192	27.5072	19.5539	12.4806	20.5214	3.3482	12.129	13.6002	10.1649	19.8326	35.3892	35.2938
Ank	905.325	885.836	801.362	939.804	852.022	784.107	849.975	946.257	844.457	937.074	903.544	918.996
Ank2	223.004	193.007	181.9	292.087	194.571	135.951	229.635	323.158	281.277	288.125	268.007	295.366
AnnIX	385.368	359.549	369.924	331.877	386.777	426.128	388.003	423.812	397.547	366.415	389.631	381.684
AnnX	36.6014	29.8538	26.6518	28.7859	32.7647	26.7159	37.4554	39.0853	40.5205	30.3016	31.4726	33.2177
Ant2	9.16734	7.03976	8.4896	9.25982	7.79119	7.04517	8.92395	10.1083	9.3991	8.51826	8.04301	11.8977
Anxb11	202.972	178.927	172.088	173.454	194.988	179.966	212.604	199.776	217.641	175.372	171.98	181.979
Aos1	251.932	280.156	313.002	267.193	278.535	325.403	273.312	290.261	290.885	279.347	272.413	278.837
Apc	162.771	141.708	132.911	175.534	157.424	132.672	176.656	163.815	139.733	168.48	157.433	149.879
Apc10	29.675	31.8745	32.5666	25.6322	28.9387	31.6684	31.7366	30.7537	35.0203	26.14	27.3462	26.9095
Apc2	127.935	127.172	123.795	137.018	122.642	139.299	134.425	129.202	126.714	118.215	117.778	116.422
ApepP	197.539	178.601	178.003	165.2	168.137	174.804	163.082	161.61	163.057	182.265	175.198	174.792
Apf	27.0267	30.3101	29.9223	29.9267	33.4604	29.7153	27.9659	36.0835	38.5015	32.3824	29.6542	31.7005
Aplip1	38.1633	35.5899	36.5331	45.8294	36.5908	34.1098	41.6032	64.0191	54.7933	47.2081	45.1108	46.7124
Appl	263.544	234.593	201.036	228.073	217.249	149.204	280.727	313.724	258.997	272.324	271.364	280.115
Aprt	9.03152	9.1908	8.76794	9.39402	9.80855	8.57977	9.11248	10.1083	10.0953	10.5991	9.0921	10.2208
Aps	635.195	627.712	622.106	704.484	749.624	709.819	601.927	631.185	561.857	604.667	568.676	567.655
Arc1	126.509	127.042	109.112	44.0177	64.6947	60.1979	179.17	112.478	125.6	66.1303	77.6325	68.1921
Arc2	4.54971	3.97616	4.73191	3.69051	3.6869	5.37107	13.1974	4.10457	6.54456	4.74682	4.68593	4.79101
Arc42	112.385	104.749	112.87	109.306	112.277	119.628	87.2913	100.838	94.8264	110.542	107.077	112.11
Arf102F	171.327	191.833	177.516	170.971	185.389	171.316	150.199	171.963	176.425	180.834	167.504	187.329
Arf51F	147.221	158.199	149.681	178.218	170.571	159.737	134.425	164.857	161.525	148.907	147.292	159.86
Arf72A	80.333	83.5645	83.365	88.1696	91.1291	84.8211	70.8888	78.722	92.4593	87.6536	85.1859	86.5576
Arf79F	1128.06	1158.37	1220.48	1248.33	1219.67	1172.15	1071.06	1127.65	1132.07	1222.14	1171.62	1214.6
Arf84F	30.3541	36.2417	36.3243	34.5566	35.269	35.5746	32.2393	37.6763	41.4953	35.1785	35.7389	38.8072
ArfGAP3	213.429	203.957	202.011	254.913	253.144	234.514	190.671	201.982	192.995	216.988	215.832	212.162
Argk	1392.42	1368.06	1423.47	1522.23	1834.13	1479.49	1167.84	1318.12	1333.42	1402.72	1423.82	1266.1
Ark	130.448	129.388	112.174	133.596	127.72	118.861	138.447	129.508	117.941	131.61	123.513	120.015
Arp1	239.709	240.721	250.234	267.662	276.309	269.112	229.949	242.415	253.01	246.574	240.801	245.699
Arp10	48.9604	51.299	61.8627	64.8187	57.1122	67.1733	51.6583	54.0333	54.654	54.751	54.9023	56.6936
Arp2	303.405	271.422	268.396	294.704	279.022	284.527	253.264	294.365	279.536	303.146	290.667	288.658
Arp3	231.221	211.649	214.119	252.632	259.196	236.955	236.673	225.016	219.521	229.408	218.56	233.642
Arp5	49.911	54.6885	54.8344	53.4788	45.2167	54.199	51.407	59.7307	58.6921	55.3362	55.3219	51.9026
Arp6	111.23	112.636	122.334	110.782	113.529	125.209	108.47	112.968	114.39	111.128	110.084	108.516
Arp8	41.8981	40.0875	44.8835	62.7386	57.7383	58.733	44.2427	43.8638	40.5205	40.5105	45.1108	43.5982
Arpc1	198.761	186.423	181.552	201.569	202.988	203.543	203.428	189.913	184.849	187.467	186.388	185.412
Arpc2	218.59	217.124	223.513	213.043	230.675	209.402	228.818	229.979	228.502	218.614	210.797	218.151
Arpc3A	85.4939	85.8459	90.6021	90.0484	83.3379	92.4243	94.5184	100.654	107.428	87.7186	81.4792	89.2725
Arpc3B	6.11156	2.21622	1.94843	3.15371	6.26078	0.418525	2.51379	3.06311	5.1521	4.16159	3.9166	7.74547
Arpc4	82.3702	91.7776	111.339	102.059	114.503	118.722	94.0157	102.492	110.492	88.694	94.7676	102.767
Arpc5	93.0315	93.2768	102.501	100.315	111.024	105.189	85.5945	96.0592	110.422	95.4566	92.3897	103.646
Arr1	1.42603	0.521464	1.73967	0.0671001	0.417385	0.279017	3.64499	9.31186	8.98136	1.5606	1.18897	0.638802
Arr2	0.271625	0.717012	0.835042	0.939402	0.486949	0.488279	1.25689	1.16398	0.765852	0.715274	0.279757	1.03805
Ars2	487.77	480.464	465.188	508.619	478.323	472.933	419.049	448.991	449.207	509.145	484.469	473.751
Art1	383.059	397.681	443.755	363.146	372.725	430.453	387.438	372.536	392.673	391.19	374.454	378.969
Art3	122.435	134.603	132.98	128.43	127.233	133.719	120.41	129.018	129.916	122.182	130.297	135.665
Art4	289.756	292.28	302.564	267.461	256.97	279.505	296.124	293.753	289.631	303.081	294.234	295.446
Art7	38.8423	40.8045	40.8475	35.0934	36.5908	39.2716	38.838	42.516	43.7928	37.0642	36.858	37.1303
Art8	40.8116	48.2354	45.5794	33.2146	38.8168	39.2716	41.8546	37.8601	38.0141	38.2997	41.0543	40.5639
Asap1	149.462	139.035	134.72	166.14	160.972	160.365	158.306	144.456	128.802	147.802	151.558	141.415
Asator	149.801	152.528	141.609	150.64	129.876	112.514	122.924	133.919	128.385	154.109	148.97	152.753
Asph	34.4284	28.6805	16.9792	26.3703	49.4601	37.458	32.7421	27.9969	23.6022	24.7745	23.0799	13.8141
Ast-C	1.22231	1.56439	1.39174	0.2013	0.278257	0.0697542	0.125689	0.122525	0.556983	0.13005	0.349696	0
Asx	165.895	160.741	150.168	178.755	144.067	135.114	146.428	136.37	124.695	169.975	167.574	154.75
Atac1	17.9272	17.5994	21.4327	15.3659	15.2346	16.0435	18.7906	19.6039	21.9312	17.8818	17.1351	19.6431
Atac2	48.8925	51.1034	52.4685	71.059	64.0686	71.7771	48.579	53.6657	48.3183	48.1184	48.6777	47.99
Atac3	61.6588	67.9206	63.8807	62.5373	62.5382	63.1973	58.5084	63.3452	57.9959	68.3412	69.03	66.3555
Ate1	73.3387	79.9143	79.3986	81.6608	79.164	83.705	94.3299	83.1942	89.8136	80.3058	78.4018	88.1546
Atet	51.7445	32.2656	23.8683	42.4744	40.9037	38.6438	31.2338	34.4294	32.4443	50.1342	43.6421	43.6781
Atf-2	47.806	57.4914	57.6875	60.2559	57.2513	49.8045	56.3089	61.3848	64.0531	53.9707	53.9231	50.9444
Atf3	38.6386	35.264	45.9273	26.84	29.4256	52.9434	64.6044	56.8514	47.2044	36.0238	40.7046	42.5602
Atf6	176.828	175.538	162.277	156.142	152.415	123.325	159.688	174.536	156.582	180.899	168.763	184.055
Atg1	107.903	94.9716	86.914	107.427	103.025	84.4723	123.93	98.2034	94.6872	121.011	112.043	115.623
Atg12	6.5869	8.14787	10.438	9.19272	8.90422	7.53345	9.36386	9.49565	10.8612	9.68871	9.86143	10.0611
Atg13	90.3831	90.0828	90.95	93.6047	79.0945	83.7748	86.1601	92.8736	87.7945	84.8575	82.6681	82.9644
Atg18	128.207	122.674	117.88	130.174	118.05	126.116	112.303	123.505	118.986	118.345	112.182	114.505
Atg2	128.818	117.525	106.607	133.194	124.589	114.536	129.397	126.262	111.954	119.321	114.91	104.843
Atg4	82.1665	81.5439	80.0945	79.782	81.7379	74.7765	84.0862	84.2356	86.0539	80.6959	80.3601	83.1241
Atg5	43.1204	45.237	45.301	44.219	40.4864	39.9692	36.9527	44.5377	46.8562	46.5578	45.1108	46.4728
Atg6	33.6815	32.7218	39.0382	37.8445	39.7907	45.131	34.3132	36.8186	38.4319	36.3489	32.242	35.2139
Atg7	51.6087	47.6487	45.5098	47.0372	44.8689	47.4329	47.9505	48.0296	49.3627	43.2416	46.9991	46.2333
Atg8a	360.786	371.347	389.756	341.875	347.473	332.309	383.73	383.257	406.668	356.467	389.701	392.064
Atg9	57.5844	52.2115	50.4505	33.9527	44.3124	49.8743	53.2923	40.8007	42.3307	49.2889	50.1464	44.237
Atox1	148.035	158.981	154.344	158.289	174.328	143.066	134.425	141.822	145.721	142.209	129.877	140.936
Atpalpha	1554.17	1415.84	1298.63	1091.92	1250.97	1131.97	1353.24	1193.51	1018.58	1445.24	1345	1200.47
AttB	2.44462	5.27982	0.974216	0.2684	4.59124	0.0697542	0.125689	0.122525	0	1.43055	0.139878	0.0798502
Atu	171.192	173.321	184.614	178.621	170.571	187.778	174.583	182.071	180.95	173.096	174.778	178.864
Atx-1	1.22231	1.04293	1.0438	1.7446	1.11303	1.04631	0.942671	0.735147	0.696229	1.23547	1.46872	0.878352
Atx2	234.276	226.641	206.255	228.073	210.084	197.544	206.068	214.786	188.469	233.765	227.722	219.109
Aut1	73.5424	71.8316	77.2414	73.8101	68.9381	67.4523	62.2791	70.0228	77.2118	71.0072	67.9809	74.8196
Aven	13.1738	12.7107	14.4045	12.6148	11.8955	13.5323	12.4433	14.4579	15.0386	13.2651	15.4566	16.1297
Awh	14.8715	14.2099	12.7344	14.8291	14.5389	10.9514	17.7851	14.2128	15.8044	14.8257	12.8688	14.6924
Axn	278.687	264.382	252.739	304.366	297.387	279.505	272.432	271.453	249.946	259.254	268.147	260.711
Axs	77.5489	73.2005	75.2234	69.9854	74.5032	74.7765	73.4026	75.4751	68.3697	74.5836	78.4718	72.4241
Axud1	138.529	140.534	131.38	148.761	143.859	132.672	127.135	132.572	117.106	134.602	134.283	133.589
B-H1	82.9135	86.3674	83.365	76.8296	63.1643	50.5718	77.8646	94.7727	86.1236	81.6063	85.5356	91.9874
B-H2	95.7477	103.641	103.893	93.4705	77.1467	65.7782	85.406	106.535	97.1936	97.7324	96.9357	106.201
B4	229.591	220.644	214.745	263.905	238.675	228.794	255.904	226.18	203.508	237.666	223.106	235.558
B52	1207.64	1282.67	1308.09	1189.48	1097.31	1172.99	1041.97	1174.7	1163.96	1176.24	1236.25	1244.15
BBS8	4.00647	3.91098	4.17521	1.8117	2.64344	3.55746	8.54688	4.96224	6.47493	2.8611	3.70678	3.03431
BCL7-like	118.293	128.215	140.913	138.428	123.685	132.882	117.52	139.188	131.657	122.637	127.779	133.589
BEAF-32	121.484	135.32	148.22	128.564	123.963	145.158	121.227	130.305	136.6	125.693	129.457	132.072
BG4	7.40177	7.75677	7.02827	7.38101	8.55639	8.30075	9.36386	7.90283	6.82305	5.13697	5.31538	5.50966
BHD	32.5271	32.787	35.2109	30.3964	32.2082	38.7136	28.9714	34.9195	36.1343	33.878	34.2702	33.058
BI-1	171.599	172.8	167.008	146.748	166.258	162.179	207.576	149.848	161.734	168.87	173.589	172.716
BM-40-SPARC	82.0986	68.8332	54.2777	57.7061	90.0161	36.5512	91.5019	92.0159	97.4721	58.3273	83.927	101.569
BRWD3	384.892	340.907	329.911	374.62	335.16	321.148	360.226	338.106	285.106	379.68	368.58	342.398
BTBD9	39.6572	40.3482	42.6567	51.6	46.8863	44.6427	40.3463	41.4746	36.552	41.876	42.7328	41.2826
Baldspot	102.946	97.8396	99.37	105.817	116.798	102.608	123.113	125.22	129.568	103.129	107.706	107.638
Bap	276.039	257.603	241.953	261.825	249.666	245.535	243.272	247.561	242.009	266.537	280.526	263.586
Bap170	231.696	238.961	235.691	235.79	208.345	237.025	227.058	227.099	201.489	236.626	228.212	212.96
Bap55	195.094	205.326	211.614	204.588	193.806	219.726	206.382	231.694	229.756	205.089	212.895	211.683
Bap60	376.2	390.511	407.222	491.24	455.298	518.134	331.694	379.091	397.477	357.572	365.782	378.25
Bem46	26.6192	26.6598	26.7213	28.6517	25.9474	27.2739	28.72	26.8941	30.5645	26.9853	26.0174	30.5826
Best1	81.2837	77.0462	72.2311	77.098	80.4162	80.4963	82.2637	69.7777	67.6039	76.8594	75.6043	72.7435
Best2	95.544	88.9747	94.0118	81.2582	94.7464	90.3317	101.808	76.3328	72.3382	79.2654	75.884	73.7816
Bet1	28.1811	26.9857	26.0951	34.4224	34.9908	29.6455	26.2691	23.586	28.4062	34.3331	31.3328	30.1035
Bet3	41.4228	41.0001	46.1361	46.7017	41.182	42.1315	37.7697	38.0439	41.8434	40.2504	43.0825	41.6818
Bet5	22.0016	22.7488	23.5204	20.1971	21.2866	23.2281	24.5094	26.2815	30.286	23.9942	20.9818	24.9133
Bgb	109.261	128.084	127.274	119.572	111.024	108.886	101.243	120.258	123.093	110.542	113.022	115.463
BicD	219.337	211.062	194.774	220.558	223.092	217.563	235.982	219.87	209.774	227.392	224.225	211.204
Bili	12.9022	11.1463	9.88133	12.749	9.59986	6.48714	10.3694	13.9678	12.8106	12.3547	10.9805	12.3768
Bin1	76.6661	87.0192	93.6639	81.5937	77.2162	80.0778	95.1469	86.2573	92.877	85.7678	86.5847	88.1546
Bj1	267.007	270.9	308.687	357.241	351.577	426.756	295.244	287.136	282.948	271.479	277.938	273.407
Bka	22.4769	25.2258	27.4868	22.9482	22.9562	25.1115	26.1434	25.3626	28.7543	22.8888	26.3671	24.2745
Blimp-1	94.7291	32.8522	10.438	109.038	102.607	14.6484	21.87	30.2636	26.6656	121.792	60.2876	57.6518
Blm	67.3629	61.272	67.0121	63.4767	64.0686	68.3591	72.2086	68.1236	59.458	70.422	71.338	63.4011
Bmcp	26.4834	27.8983	28.3218	29.1215	26.4344	31.8079	27.7145	26.7716	28.1277	26.2701	27.8358	28.6662
Br140	102.063	100.642	105.842	148.962	144.067	152.483	102.06	104.023	94.1998	105.535	106.867	99.8128
Brca2	30.9652	35.0032	33.9584	34.0869	35.269	32.0172	31.4224	31.4275	33.2798	32.0573	33.0812	32.1796
Brd	50.7938	61.4675	71.4657	30.8661	35.8256	29.0875	33.6848	43.2512	48.3879	102.739	115.959	119.376
Brd8	72.9992	72.679	72.5791	73.6759	64.3469	72.8234	77.6761	82.9491	82.2943	71.2673	77.6325	72.7435
Bre1	205.213	206.369	201.524	216.599	203.058	205.984	195.447	208.475	195.989	214.972	217.301	202.5
Brf	121.145	121.566	118.298	121.653	111.998	117.675	120.222	121.606	125.948	128.034	131.696	129.118
Bruce	693.933	524.592	489.613	719.582	654.669	554.058	619.649	523.792	442.802	665.075	617.423	584.823
Bsg	281.471	271.031	255.732	246.325	290.013	251.185	298.387	247.193	221.122	285.654	240.101	244.182
Bsg25D	94.118	92.7553	92.0634	104.005	93.0769	91.0292	90.0565	91.8934	92.2504	94.4812	93.3688	95.9001
BtbVII	190.816	191.768	191.573	216.197	190.467	187.36	193.31	201.614	189.374	191.498	197.438	197.23
BthD	36.3298	37.0891	52.051	41.9376	38.8864	61.1047	35.3187	35.7772	40.8687	37.1942	33.9905	42.0012
Btk29A	315.832	295.735	293.587	299.132	275.892	289.689	324.027	305.209	291.442	321.093	307.872	314.051
Bub1	64.5109	57.2306	61.0973	69.4486	62.6773	62.3603	61.6507	54.5847	54.8629	68.6013	61.1269	57.4123
Bub3	309.72	323.894	356.633	299.401	299.613	364.396	277.397	293.569	300.493	302.756	293.465	296.005
BubR1	249.759	248.086	243.693	231.495	218.223	273.088	245.283	226.548	221.61	231.099	247.795	215.995
Buffy	1.22231	1.17329	0.974216	2.1472	1.25216	1.18582	1.57112	2.38923	2.50643	2.27587	1.9583	2.23581
Bx	39.5214	44.2592	40.7779	45.0913	38.1212	33.5518	21.7443	28.1194	29.6594	39.3401	42.2433	45.5945
Bx42	145.251	153.31	150.238	146.949	142.815	159.388	133.608	138.024	131.518	145.786	154.006	146.365
Bzd	38.5707	40.4134	40.7779	35.2276	38.8864	38.2951	31.1081	39.8817	39.7547	36.0238	38.1169	35.4535
C15	15.2789	13.5581	13.0127	15.5672	14.1215	12.9743	15.6483	16.0507	13.3676	12.6799	14.6173	15.8902
C1GalTA	58.9426	57.9476	63.6024	55.626	58.8513	52.1064	61.902	62.1199	59.1099	56.7667	59.0986	54.8571
C3G	110.076	98.7522	90.6717	105.817	95.2334	96.9583	99.0433	106.29	97.124	109.567	107.916	101.969
CAH1	5.77203	7.82195	5.49736	6.10611	6.81729	10.8817	12.946	8.69924	7.72815	5.00692	6.7841	6.46787
CAH2	28.1132	43.3467	26.7213	13.8897	27.9648	12.1372	38.2096	30.141	21.0261	17.0365	18.394	11.738
CAHbeta	4.27809	4.23689	5.91488	3.01951	3.33908	5.65009	4.83904	5.5136	4.38624	2.99115	3.28714	3.35371
CAP	48.8246	32.5915	37.1594	26.0348	34.9908	37.0395	47.0707	44.9665	40.6598	37.6494	44.6212	40.6438
CAP-D2	256.006	259.102	274.033	249.612	234.083	320.311	226.115	222.995	219.869	234.545	234.226	221.824
CASK	173.297	163.218	160.189	187.276	157.354	141.81	155.101	185.992	170.855	170.755	176.107	182.298
CBP	432.223	395.595	328.728	406.157	409.455	273.227	273.249	336.759	302.581	466.944	396.066	379.288
CCHa2r	0.746968	0.586647	0.556695	1.1407	1.04346	0.697542	1.1312	1.47029	1.18359	0.455174	0.489574	0.798502
CCKLR-17D3	3.53112	3.78061	3.13141	4.02601	5.49557	4.18525	6.53585	3.43069	3.20266	4.03154	3.70678	2.71491
CCS	25.0574	25.8124	27.0693	24.2231	24.3475	29.6455	22.7498	24.75	28.2669	24.6444	24.0591	25.073
CD98hc	486.344	479.747	467.484	432.594	457.524	403.04	486.544	374.986	411.959	485.411	456.004	456.583
CDC45L	99.0072	96.7315	108.625	125.142	118.12	143.624	93.0102	89.8105	89.0477	94.6112	101.622	99.0941
CDase	54.7324	49.9953	40.3604	38.9852	42.8515	34.6678	30.1655	28.6095	28.4062	38.7548	34.2003	35.4535
CG10005	63.8997	57.2306	58.2442	55.626	87.6509	79.729	69.4434	42.2097	42.3307	70.9422	50.4262	49.9862
CG10011	178.525	152.333	139.939	168.086	154.502	118.094	158.369	142.435	119.96	164.058	154.636	152.913
CG10019	1.76556	3.19396	0.835042	2.4156	2.99126	1.18582	2.19956	2.51175	2.29756	1.43055	0.83927	1.19775
CG10026	3.73484	1.95549	1.11339	3.62341	4.38254	0.627788	1.75965	1.53156	2.36718	8.51826	4.19635	7.10667
CG10038	61.9984	63.423	68.1255	60.4572	61.9121	63.2671	63.0332	69.0426	78.8828	66.4555	65.9527	68.4316
CG10050	20.5077	23.2703	25.0513	22.9482	22.3997	20.159	19.1048	18.9913	20.7476	27.3755	21.0517	23.3163
CG10051	2.51253	2.93323	2.85306	2.5498	4.45211	2.65066	2.82801	2.69554	2.71529	2.27587	1.74848	1.7567
CG10053	12.9022	14.4054	13.9174	14.2252	13.565	13.5323	15.0827	14.8255	15.4563	15.8011	16.7854	14.5327
CG10055	37.8237	41.1304	44.5356	39.2536	36.5908	38.2253	37.7697	42.2097	39.6155	45.3874	46.8593	45.6743
CG10064	1.90137	1.49921	2.08761	1.0736	1.66954	1.95312	1.50827	0.796409	1.04434	2.01577	1.88836	1.83655
CG10068	33.1382	38.7839	34.5151	34.5566	35.6864	36.9	33.4962	36.0222	38.8496	33.0977	33.0113	34.5751
CG10075	19.6928	22.4881	21.4327	20.0629	21.2866	23.4374	22.8755	22.7283	24.6465	20.5479	18.394	21.0006
CG10077	1249.41	1194.41	1048.95	1183.98	1014.25	957.167	1012.93	1185.3	1050.89	1259.99	1246.88	1258.04
CG10082	202.157	207.608	191.016	238.071	200.901	192.87	170.561	204.003	190.21	203.593	199.816	206.493
CG10083	158.968	156.83	160.954	156.075	138.363	143.066	156.358	155.484	156.512	166.659	168.833	166.568
CG10089	11.6799	12.124	12.2473	21.3378	20.104	17.2293	14.2657	13.1714	13.7853	12.1597	13.9179	14.0536
CG10092	27.7736	31.8745	32.01	29.7254	31.0952	27.6924	31.988	33.4492	32.305	34.5282	36.788	33.5371
CG10098	84	87.8666	82.7388	101.388	100.242	72.1258	110.167	112.845	109.865	101.179	94.4179	92.227
CG10103	91.5375	90.3436	91.9242	92.6653	97.1812	96.3305	104.762	97.8971	104.086	90.3196	89.6621	87.9151
CG10126	15.8221	12.124	11.4818	24.6257	24.2779	24.9022	77.6132	32.224	48.8057	7.41284	9.79149	8.94322
CG10131	30.0145	15.5787	9.88133	13.5542	22.6084	1.18582	9.5524	19.1138	24.1592	17.3616	24.8984	36.3318
CG10132	7.19806	6.90939	6.05406	5.43511	6.46947	4.46427	7.03861	9.06682	10.1649	7.99806	7.48349	6.86712
CG10133	19.2175	19.1638	24.425	27.0413	28.6604	25.9486	20.236	20.7066	20.4691	20.938	19.0235	18.9245
CG10137	6.51899	7.23531	7.86331	11.7425	7.72162	4.25501	8.92395	12.4975	12.2536	9.23354	7.90313	8.46412
CG10139	37.4163	41.7171	45.7881	37.2406	38.3299	38.7136	39.2151	47.2332	41.9826	36.9341	39.2359	44.237
CG10144	42.5093	43.6074	34.6543	51.3316	53.9122	45.0612	44.934	44.2926	42.47	48.6386	45.0408	41.6818
CG10147	9.16734	9.32116	8.28083	6.91131	7.86075	6.20812	9.04964	10.4758	11.7663	7.80299	7.41355	9.90143
CG10151	17.9951	20.4674	21.5023	15.0975	13.9128	10.6724	17.408	21.6868	25.5516	21.7833	24.3388	24.3543
CG10153	36.3298	39.3053	41.7521	35.4289	40.1385	43.2476	35.9472	41.5971	46.9259	37.9745	38.6764	43.0393
CG10157	2.44462	0.65183	0.347934	0.872301	1.80867	0.488279	0.188534	1.04146	1.5317	1.43055	0.769331	1.03805
CG10158	40.54	49.3435	42.9351	42.8099	42.6428	43.8056	44.2427	40.188	44.5587	51.2396	50.0765	53.7392
CG10165	16.1617	16.8824	16.4225	15.2988	14.5389	16.462	14.58	14.5804	13.298	15.9961	15.8063	15.2514
CG10166	71.9806	73.3308	72.2311	77.5677	81.3901	70.3122	64.2273	64.5092	72.3382	76.9895	75.3245	75.698
CG10171	45.2934	41.1304	43.4222	55.7602	60.1035	53.5712	45.1225	40.1268	42.8877	47.2731	45.7402	43.199
CG10175	2.30881	3.4547	1.0438	2.2143	8.3477	0.558034	2.01103	1.71534	5.7787	1.10542	1.53866	0.958202
CG10176	160.666	164.196	174.802	150.17	155.267	165.666	154.661	144.64	133.049	153.654	146.453	150.039
CG10178	9.50687	7.03976	6.68034	8.52171	6.53903	5.58034	8.2955	7.78031	7.44965	12.5498	14.3375	7.66562
CG10184	2.71625	1.56439	1.87884	2.2814	2.85213	3.48771	2.26241	2.2667	2.36718	1.69065	2.16812	1.67685
CG10188	124.676	118.242	116.906	139.434	122.224	118.582	115.509	109.414	101.162	122.702	114.49	112.828
CG10189	22.4769	26.5946	25.6775	22.2772	21.4953	24.693	30.4797	22.9121	24.9946	20.873	25.1781	24.1946
CG10194	28.0453	23.4659	28.6698	26.3703	28.4518	27.2041	27.903	27.8131	29.5897	24.6444	25.5977	26.111
CG10195	41.6944	38.9794	37.7857	40.2601	35.5473	41.9223	36.7013	43.68	43.8624	42.1361	37.7672	41.7617
CG10200	136.152	141.317	117.393	165.066	183.997	122.488	157.489	139.004	146.347	141.429	132.605	135.346
CG10205	9.98221	11.3418	9.67257	5.30091	1.39128	3.06918	11.1864	5.39108	4.66474	7.80299	5.38532	3.59326
CG10208	4.54971	4.88872	5.98447	8.38751	9.66942	17.5781	11.4377	14.5192	13.4372	4.48672	5.10556	3.83281
CG10209	35.6507	35.1336	33.2625	32.812	29.0778	32.0869	34.816	36.7574	36.1343	34.9834	34.9696	34.1759
CG1021	158.833	154.027	135.207	184.458	162.154	120.884	146.114	148.377	142.24	159.506	160.301	162.974
CG10211	156.184	132.061	131.519	89.5116	109.424	118.652	205.502	114.989	101.441	137.463	153.796	138.86
CG10214	24.6499	26.8554	30.1311	25.498	30.1213	27.5529	30.8568	27.5068	28.2669	26.7903	26.0174	29.9438
CG10217	568.782	541.279	531.226	423.335	529.383	525.11	487.738	431.776	424.352	536.911	489.365	469.679
CG10219	78.2958	79.9795	83.0867	74.0114	84.3814	103.724	66.9925	67.6948	75.332	68.5362	80.0804	76.0174
CG10222	14.8715	15.1876	14.7524	14.091	14.678	13.044	14.5171	16.1732	14.6904	14.1754	13.778	13.8141
CG10226	4.07437	3.4547	3.6881	4.29441	7.30424	7.25444	7.03861	4.34962	3.48115	4.94189	6.36447	3.99251
CG10237	24.0388	22.8792	28.809	24.6257	25.3909	35.0864	19.9846	24.5662	23.6718	22.3035	27.1364	28.9058
CG1024	56.8375	59.1209	59.2184	52.6065	53.2862	54.6873	54.235	56.1162	53.1223	54.946	53.6434	57.1727
CG10249	310.671	322.134	343.898	303.024	273.735	401.226	436.268	345.458	317.132	335.333	371.587	333.534
CG10253	5.5004	5.54055	5.8453	8.45461	7.23467	6.06862	8.73541	11.1497	14.4119	8.25816	9.65161	7.10667
CG10254	126.645	114.266	105.563	129.839	121.946	105.399	113.246	117.562	111.536	123.092	115.12	117.22
CG10262	2.44462	4.10653	3.06182	2.7511	2.50431	2.51115	3.07939	3.30816	4.45587	5.33204	4.40617	5.34996
CG10265	19.8286	20.0763	22.6853	19.2577	17.5302	21.554	19.1676	19.9102	22.4186	19.7025	19.6529	19.0842
CG10268	18.1989	17.5994	21.5719	19.459	17.5302	19.0429	27.9659	20.5841	23.8807	19.0523	19.3732	21.9588
CG10274	57.9919	54.8189	60.2622	89.3103	73.9467	80.3568	61.3364	64.693	62.3125	60.6032	61.8962	64.4391
CG10277	117.749	110.485	106.607	95.6848	106.364	98.2837	108.407	95.5079	94.4783	103.65	102.671	102.687
CG10283	73.6103	66.2259	77.7981	89.5787	81.3205	89.0761	98.8547	62.4875	68.0912	80.4358	81.3393	81.5271
CG10286	132.485	152.137	153.439	132.791	133.285	150.669	139.892	137.289	142.797	131.545	132.395	130.236
CG10289	237.807	226.446	220.034	223.443	219.197	210.448	230.64	222.198	201.907	241.242	229.051	214.478
CG10306	266.532	259.884	305.278	222.907	239.162	284.179	255.338	273.107	297.777	249.501	255.208	254.003
CG10311	2.58044	2.54214	2.43554	1.7446	2.22605	4.18525	1.94819	2.51175	2.92416	2.14582	3.2172	2.63506
CG10320	52.6273	60.2942	73.1358	69.8512	73.4598	82.31	61.6507	54.0333	64.4012	50.9145	52.8041	60.8459
CG10321	125.694	126.259	124.352	157.484	133.772	141.322	121.227	132.02	123.859	125.043	119.246	121.692
CG10324	27.4341	33.9603	32.4971	30.0609	29.4952	30.4128	28.2801	29.8347	33.7671	31.342	30.0739	27.3886
CG10326	127.256	127.433	134.651	120.579	127.302	129.673	130.528	144.089	143.702	132.586	136.381	132.791
CG10333	115.78	117.069	123.934	117.09	111.094	113.211	136.624	137.534	139.733	124.588	122.184	119.376
CG10336	28.3169	33.3737	40.9867	42.877	41.182	53.4317	33.4334	37.1862	40.1028	30.4967	34.2003	29.6244
CG10337	25.8044	15.318	15.7266	20.3984	25.0431	33.761	30.2283	15.4994	20.8173	16.9715	19.0235	13.4947
CG10338	28.6564	30.636	23.7987	26.2361	26.2257	24.693	24.7608	26.159	27.8492	25.4898	27.3462	26.9894
CG10339	0.88278	1.17329	0.765455	0.335501	0.486949	0.488279	1.00552	1.22525	1.18359	0.585224	0.489574	0.558951
CG10340	54.7324	56.7092	59.9839	56.9009	58.6426	62.988	52.9152	59.6082	63.705	60.6682	57.56	64.519
CG10341	72.5917	82.0653	83.2259	74.7495	70.399	73.4512	74.3453	74.4949	76.5852	71.5274	75.2546	76.4965
CG10343	37.4163	37.0239	40.082	38.5155	37.9125	41.5735	41.0376	43.0674	41.4953	37.6494	40.7046	41.4423
CG10344	2.2409	4.36726	4.59273	3.28791	4.03472	4.25501	2.9537	2.02165	1.94944	2.601	2.58775	3.35371
CG10347	75.8512	75.9381	76.6847	74.8166	72.2772	72.4746	66.5525	70.0228	77.8384	76.5343	75.3245	80.2495
CG10353	62.2021	59.0558	59.0096	64.349	66.5034	51.2693	58.1942	64.1416	57.0908	126.603	134.843	155.149
CG10359	155.641	147.77	107.651	169.159	180.797	124.79	119.531	137.779	136.322	126.343	123.233	126.722
CG10361	2.91997	3.19396	3.54893	1.342	5.6347	5.0223	2.89086	1.59282	2.92416	2.601	4.12641	1.7567
CG10362	3.46322	3.12878	2.29637	3.69051	3.61734	1.39508	5.59318	5.02351	6.0572	3.3813	4.12641	4.07236
CG10365	6.5869	3.32433	2.43554	2.6169	5.42601	2.30189	27.1489	5.88118	9.3991	3.77144	3.9166	4.87086
CG10366	40.0647	40.8045	40.4995	48.4463	47.3732	48.1304	38.1467	40.7394	36.7609	40.6406	43.9218	43.7579
CG10375	69.6718	77.6981	94.986	86.9617	86.7465	87.1927	80.7554	91.4646	84.4526	76.9245	81.9687	83.2039
CG10376	69.8755	75.0908	69.0997	80.2517	77.4945	86.565	78.116	77.2517	74.8447	72.8929	73.646	76.4965
CG10383	17.3161	20.0763	20.8761	13.9568	13.2868	15.904	22.6241	23.0346	19.4944	17.6868	19.583	17.2476
CG10395	39.3177	44.6503	51.4247	43.6822	42.8515	45.41	44.0541	46.8656	51.3817	43.2416	43.5721	48.6288
CG10399	7.74131	7.36567	7.86331	8.11911	7.99988	7.60321	7.47852	8.94429	10.5131	5.78722	6.64422	5.42981
CG10407	13.1059	13.6232	17.6751	19.1235	17.4606	17.5781	14.8314	13.539	13.2284	13.2651	14.2676	16.2096
CG1041	130.176	108.204	106.955	136.549	132.381	104.91	85.1546	111.681	116.201	128.359	126.03	131.114
CG10413	204.941	186.423	158.797	178.419	238.396	189.941	172.572	147.397	142.17	184.216	173.1	163.453
CG10417	390.8	400.028	399.707	388.577	370.429	366.21	393.659	403.412	423.864	422.402	412.781	414.183
CG10418	30.422	35.3943	42.5872	33.6843	41.1124	39.8296	36.8898	38.4114	35.9254	32.5775	32.4518	33.7766
CG10420	16.2296	18.7075	16.84	17.3789	23.9996	18.6941	37.2669	15.6219	19.7729	22.0434	21.0517	17.567
CG10424	85.3581	80.5661	93.3855	91.0549	100.59	99.33	72.837	72.2282	75.889	70.552	71.4779	76.9756
CG10425	38.9782	32.5263	32.7058	34.4895	40.069	33.0635	27.5888	29.3446	33.0013	30.8868	34.1303	33.058
CG10426	13.5812	11.7981	12.5256	14.091	11.5477	12.0675	13.5745	11.7624	11.9751	13.2001	14.4774	13.4148
CG10428	52.7631	53.6456	56.1566	56.7667	50.7123	56.7799	49.4588	62.1199	62.7303	62.1638	61.6864	61.2451
CG10431	6.38318	6.1272	6.61075	5.30091	4.17385	4.60378	7.03861	7.35147	6.54456	6.95766	7.62337	7.42607
CG10433	6.92643	5.47537	5.2886	4.69701	8.27814	6.06862	6.85007	6.12623	4.247	6.76259	7.27368	6.22832
CG10435	41.0153	45.7584	47.7366	48.1779	45.495	45.41	42.1688	43.8638	43.2358	46.0376	41.8236	45.0355
CG10440	195.706	207.151	161.859	220.826	204.171	133.161	112.555	126.568	139.037	217.768	192.962	213.839
CG10444	53.7138	55.7314	55.5999	52.0026	63.0947	76.8691	73.1512	42.4548	45.6726	37.4543	34.4101	29.7043
CG10445	23.903	24.8999	22.059	20.8681	20.3127	23.5072	33.1192	21.9932	23.9503	19.2474	18.9535	21.7991
CG10459	3.46322	4.04134	6.12364	5.63641	4.45211	3.20869	3.89637	4.28836	3.55077	2.3409	3.9166	1.9164
CG10462	106.952	105.922	94.4989	108.232	92.7986	101.492	93.1359	95.6304	94.1302	101.374	100.503	94.5426
CG10463	33.1382	39.5661	41.6825	39.1194	34.2256	40.3179	43.9913	43.8025	44.2802	36.3489	40.5647	39.6057
CG10465	153.264	162.175	170.14	154.196	151.998	152.273	140.521	165.469	174.197	152.288	158.902	177.587
CG10466	14.8715	14.2751	14.1957	14.8291	16.278	16.5317	13.2602	15.4994	16.9184	15.8661	17.275	16.6088
CG10467	126.034	91.8428	82.7388	34.4224	112.624	24.3442	58.1942	41.1682	66.9076	94.5462	123.233	117.939
CG10469	11.6799	10.8856	11.621	7.85071	10.2955	7.81247	6.66154	8.45419	7.93701	10.7941	12.5191	10.7798
CG10470	56.1584	55.4055	59.7055	53.1433	57.947	54.1293	50.1501	51.2765	57.0908	54.2958	51.8249	51.1041
CG10472	0.88278	0.977744	1.39174	1.2749	0.486949	1.53459	0.314224	1.04146	1.11397	0.585224	1.11903	0.479101
CG10479	4.95715	3.97616	2.43554	5.97191	4.93906	1.60435	2.70232	3.79826	4.17738	4.09657	3.98653	3.67311
CG10483	2.91997	3.0636	2.29637	1.8117	3.33908	2.37164	3.64499	3.36942	3.27228	2.92612	3.28714	2.39551
CG10492	119.854	123.065	113.496	141.648	133.981	127.511	112.115	107.454	103.529	121.597	119.106	117.699
CG10494	15.0752	17.2735	15.5875	17.2447	14.1911	15.904	14.8942	14.2741	16.7095	16.1912	17.6247	19.723
CG10495	14.1245	16.1002	17.2575	13.9568	13.0781	13.9508	15.0199	14.0291	12.3929	13.005	13.848	16.2096
CG10496	41.2191	41.9778	41.1258	39.7233	41.3211	37.8765	41.5404	38.8403	38.5711	41.1608	43.3623	37.4497
CG10508	17.5198	17.9905	16.6313	21.8746	18.2954	16.741	19.6704	23.6472	22.2793	17.4917	17.8345	19.6431
CG10512	25.1932	14.2751	12.7344	6.91131	29.6343	15.2762	17.1566	14.4579	17.545	13.8503	15.4566	17.8864
CG10516	25.329	26.1384	29.5048	25.2296	28.5213	26.9949	26.5833	25.7302	25.0643	25.4247	25.9474	23.8752
CG10527	87.3953	85.7156	106.468	61.3966	86.5378	149.832	141.149	89.933	101.928	72.1776	94.5578	80.8084
CG10543	141.109	128.867	131.728	143.661	128.902	115.583	130.717	128.406	109.308	146.826	134.213	135.985
CG10550	0.54325	1.43402	0.487108	0.335501	0.556513	0.697542	2.26241	1.22525	1.04434	0.780299	0.979149	0.239551
CG10555	294.849	282.112	295.187	292.355	259.683	253.417	244.026	274.577	262.2	301.26	307.103	318.842
CG10559	4.27809	4.69317	3.47934	3.55631	4.38254	5.37107	12.1919	6.43254	5.36097	3.90149	5.03562	5.03056
CG10561	8.7599	8.21305	9.88133	10.5347	10.0172	10.1841	10.6208	11.3948	10.3738	10.534	11.4001	11.2589
CG10565	257.772	281.916	291.708	356.1	339.473	386.508	286.698	284.624	291.024	260.945	260.244	265.342
CG10566	9.09943	10.8856	10.2989	9.46112	6.46947	7.18468	8.92395	12.8651	11.3485	11.9646	12.5891	11.8178
CG10576	950.687	953.366	971.989	1011.8	989.968	1017.36	877.689	909.561	929.675	1011.85	1008.31	998.447
CG10581	9.98221	8.86488	10.1597	8.92432	9.94768	9.76559	10.6836	7.04516	10.4434	4.74682	9.02216	11.738
CG10584	16.9765	16.6217	19.2756	16.2382	18.4345	17.6478	14.2657	13.9678	17.1272	13.3301	15.6664	16.1297
CG10585	33.0703	31.9396	39.0382	34.154	37.0777	49.8045	38.7123	41.4746	38.0141	28.8711	34.0604	33.6169
CG10590	132.417	118.829	117.741	120.847	149.633	131.975	116.828	107.454	101.928	124.523	114.071	102.208
CG10600	184.229	161.067	161.65	198.616	187.128	178.71	179.107	157.934	147.113	183.37	179.954	163.853
CG10602	388.491	355.052	334.365	312.821	344.064	318.358	317.994	338.903	350.273	379.745	361.726	362.201
CG10616	69.1285	64.857	62.3498	72.7365	77.2162	60.8954	58.1942	60.7109	65.3759	70.8121	68.6803	66.1958
CG10621	5.63621	2.86805	1.39174	1.8788	5.49557	0.627788	1.44543	1.89913	4.38624	2.8611	4.75587	4.07236
CG10623	23.7672	23.9873	20.041	15.433	20.5214	15.0669	24.0067	23.3409	19.7729	18.207	19.3032	24.4342
CG10625	223.14	164.652	99.718	161.51	199.301	76.2413	527.016	153.646	196.894	252.557	214.923	208.249
CG10628	25.6006	28.2894	30.0615	28.5846	28.0344	31.1104	28.9714	31.4275	31.1911	24.9696	26.7867	27.4685
CG10631	207.997	178.145	166.869	214.922	183.162	192.382	200.286	183.542	162.57	195.53	190.305	183.416
CG10635	56.7696	61.0764	71.6049	66.2278	77.7728	72.6839	61.902	68.3074	67.0469	59.5628	56.5109	65.557
CG10638	160.191	165.825	183.918	178.285	186.849	202.915	240.192	180.295	209.704	180.509	185.409	190.123
CG10639	22.3411	17.3387	19.3451	12.2793	19.6867	16.6015	24.6351	21.3193	23.9503	19.4424	21.5413	19.8827
CG10641	71.3694	63.0319	63.8807	79.5136	74.5728	60.4769	73.7797	82.1527	80.0664	76.7294	74.6251	79.6107
CG10646	28.1132	30.5708	32.2187	30.9332	29.6343	28.2504	28.6572	29.4059	30.9822	29.7814	31.4027	30.2632
CG10650	2.91997	2.6725	1.39174	3.48921	5.28688	2.72041	1.88534	2.20544	2.92416	1.95075	2.65769	3.19401
CG10654	0.88278	1.36884	1.94843	1.342	1.18259	1.74385	1.31974	2.14418	2.15831	0.975374	1.18897	1.67685
CG10657	31.7122	29.0064	21.7807	26.4374	25.3909	12.6953	15.8369	24.5662	24.2288	36.544	32.1021	32.1796
CG10660	2.37672	0.912561	0.765455	1.342	1.53041	0.697542	0.942671	1.04146	1.32284	1.8207	1.39878	2.63506
CG10669	24.1067	23.5962	24.3554	26.84	23.8605	22.8794	17.2823	21.0742	17.6842	22.9538	21.821	22.8372
CG10671	20.5756	22.2274	22.3374	20.13	23.0953	24.2047	20.6759	18.9913	20.121	21.003	21.9609	19.4036
CG10672	40.0647	42.76	46.7624	46.4333	43.1298	46.0378	40.2835	47.1719	50.6159	45.3224	48.1881	51.184
CG10673	24.3783	23.9873	26.9997	21.1365	23.304	23.9954	25.1379	27.4455	29.1024	21.5232	23.2898	26.67
CG10674	24.1746	23.857	31.1053	26.169	30.33	30.8314	25.4521	25.7302	31.1911	28.5459	26.7168	30.5028
CG10681	12.2231	13.0366	14.822	11.0044	10.9911	11.3699	13.9515	13.6615	15.1082	13.2001	11.7498	14.373
CG10688	16.1617	17.4038	19.0668	17.0434	21.2171	16.5317	13.3231	16.1732	17.9627	19.1173	16.5057	18.126
CG10702	11.1366	8.60415	5.8453	10.3334	12.1737	9.69583	10.1808	5.32982	8.494	9.16851	6.7841	7.26637
CG10703	57.3807	57.2306	57.4091	57.5719	56.6252	60.4769	64.5415	59.7307	64.4012	56.1815	56.4409	54.2981
CG10713	2.58044	2.15104	1.67008	2.95241	2.99126	0.976559	2.9537	3.00185	3.82926	2.92612	2.37793	3.11416
CG10721	17.9272	19.6853	20.8761	17.9157	18.3649	22.2516	21.4929	20.2778	22.6971	21.003	16.7854	18.9245
CG10730	3.80275	3.71543	3.13141	5.77061	6.19121	5.51058	4.58766	2.94059	3.55077	4.42169	4.61599	4.15221
CG10732	137.306	129.584	126.926	145.943	143.094	143.763	129.711	128.528	116.549	128.684	132.675	122.331
CG10737	114.965	106.313	99.1613	78.7755	107.685	97.8651	131.345	110.15	94.6872	105.015	101.901	96.1396
CG10738	3.66693	3.58506	2.92265	2.6169	2.01736	2.23213	3.89637	4.41088	3.69002	2.40592	2.09818	2.79476
CG1074	46.312	50.3864	57.8267	46.0978	48.3471	47.1538	46.945	42.5773	48.5968	49.8091	52.4544	50.4653
CG10741	147.764	141.708	135.138	173.521	154.989	130.58	122.296	125.894	118.986	129.595	130.157	137.662
CG10747	22.6128	24.3784	25.0513	22.143	19.0606	20.159	21.1787	23.9535	23.6022	24.1242	19.9327	24.1946
CG10754	73.0671	84.6075	83.713	79.8491	74.7815	85.0304	71.5173	83.0716	82.0158	83.427	79.8706	78.7323
CG10764	5.4325	2.02067	1.11339	4.16021	5.70426	0.488279	3.83353	5.75865	7.72815	1.95075	2.58775	6.30817
CG10777	478.874	389.729	404.3	380.592	396.377	304.477	429.983	429.571	335.861	478.388	452.856	444.127
CG10778	25.5327	31.0271	28.2523	31.6713	29.9126	29.4363	32.2393	26.3428	31.4696	28.806	23.8493	29.2252
CG10795	25.2611	26.2687	23.242	24.8941	24.2779	23.2979	23.4411	24.1986	26.3871	23.6691	26.7168	26.8297
CG10802	31.2368	34.0255	36.881	34.0198	34.8517	36.2722	48.956	33.878	37.7356	34.3331	33.2911	33.8565
CG10803	183.55	174.495	163.181	196.268	174.328	166.852	160.757	167.981	150.664	185.126	168.973	177.028
CG10809	60.8439	62.9015	68.543	57.9074	56.8339	62.2207	58.0057	59.6082	59.5276	52.8002	52.7342	51.1041
CG10863	21.1188	16.4261	18.3709	20.3984	31.1648	39.3414	28.4058	19.7877	25.8301	10.339	12.0995	12.776
CG10864	1.0865	1.04293	1.39174	1.6104	1.39128	2.65066	2.26241	1.40903	1.46208	1.43055	1.81842	2.23581
CG10866	11.3403	14.2099	13.7782	12.9503	13.6346	15.1367	13.5745	14.0903	12.5321	13.6552	14.4075	15.4111
CG10874	39.8609	39.3705	38.4119	47.3727	43.4776	42.271	35.6958	38.4114	41.5649	43.5667	39.9353	46.393
CG10877	13.5812	13.884	14.2653	6.84421	7.65206	11.1607	18.0993	19.2364	19.7729	11.3143	11.6099	12.6962
CG10880	46.9911	47.9747	47.8758	41.6692	40.4168	44.9217	39.4665	43.7413	42.47	49.484	44.901	47.431
CG10889	23.6314	26.2687	27.4868	25.0954	24.6257	26.3671	24.5094	22.9734	20.1907	26.01	26.9266	26.9894
CG10898	20.7793	24.0525	21.5023	24.3573	23.5823	24.972	20.8644	21.4418	21.4439	24.5794	22.3805	21.3999
CG1090	21.3904	15.7091	9.81175	9.93082	10.5738	3.3482	21.8071	25.4238	20.121	12.8099	11.9596	11.4984
CG10903	34.1568	40.3482	43.0047	37.9116	38.5386	42.8291	39.4665	41.8421	46.2993	39.8603	39.9353	40.4841
CG10904	36.6014	38.3276	34.5847	32.2081	37.0081	41.0155	31.6109	32.5915	35.5077	33.2928	34.8297	31.6207
CG10907	39.3856	43.0207	42.1	41.1995	40.1385	42.3408	38.7123	41.4133	44.4194	39.4701	39.166	39.8453
CG1091	189.798	188.053	202.011	169.495	181.006	185.755	194.756	185.808	187.982	199.822	193.032	180.142
CG10914	20.9151	23.7918	22.7549	23.8876	18.1563	23.4374	18.7906	19.7877	20.8173	22.6937	19.9327	23.1566
CG10915	84.679	79.7187	71.9528	86.0894	90.9204	74.2185	77.8646	72.7183	65.0278	89.2142	88.6829	80.9681
CG10916	25.8044	25.8776	25.4688	31.7384	29.4952	27.6924	59.7025	28.732	39.337	28.2858	24.9683	26.0312
CG1092	25.9402	19.1638	15.5179	11.6754	26.4344	2.37164	12.8203	17.3985	16.6399	15.3459	26.7867	33.7766
CG10924	14.5998	12.124	13.4303	7.11261	5.91296	7.81247	15.6483	25.6689	24.1592	15.0858	12.2394	16.1297
CG10927	9.77849	10.2989	12.7344	9.05852	10.1564	9.41682	10.118	9.55691	12.3233	10.2739	10.0013	11.3387
CG10932	106.137	100.382	109.669	109.239	126.885	145.019	89.6166	93.9763	89.6047	126.929	137.57	132.951
CG10933	114.422	123.717	125.465	140.508	149.493	143.066	102.877	115.479	113.903	120.101	112.602	113.787
CG10936	291.861	191.116	141.888	365.427	310.395	307.337	160.254	155.055	132.91	201.317	169.812	149.639
CG10947	1.49394	1.17329	0.487108	0.671001	1.53041	0.139508	0.942671	1.77661	1.46208	0.780299	0.419635	0.399251
CG10948	91.7413	105.336	91.8546	119.371	91.1986	93.6101	84.5261	102.247	100.744	115.354	107.846	118.098
CG10949	30.422	31.2226	29.9919	28.3162	29.2865	30.1338	30.2911	32.5915	33.0709	28.2858	31.9622	26.3506
CG10958	21.0509	18.7075	21.0152	23.0153	22.0518	18.6941	19.419	21.3805	20.8173	20.1577	23.2898	19.9626
CG10959	13.5812	14.9921	16.0746	15.0975	12.7998	14.1601	12.5061	15.4381	13.5765	14.1104	16.2259	16.7685
CG10960	166.574	114.983	71.2569	161.644	203.475	72.4049	206.256	94.2826	101.719	164.578	130.087	118.578
CG10970	2.10509	2.93323	2.36595	2.4156	2.22605	2.65066	2.32525	2.38923	3.13303	2.40592	3.77672	2.71491
CG10973	34.021	36.6328	36.1852	28.0478	27.1996	30.8314	31.4852	34.3069	40.0332	33.4878	35.5291	36.0923
CG10979	83.3888	86.1067	82.53	88.7064	87.5117	82.2402	91.1877	76.5778	71.0154	85.1176	87.7737	86.9569
CG10984	165.419	163.218	153.787	156.008	149.146	129.045	132.602	154.197	156.582	167.764	163.448	164.092
CG11000	3.80275	2.86805	2.08761	6.57581	7.86075	2.02287	3.14224	4.53341	4.247	2.79607	3.00739	3.11416
CG11007	24.5141	23.857	24.2162	22.4114	26.017	25.3208	17.8479	16.1732	17.4754	22.8888	24.199	20.8409
CG11029	7.06224	9.38634	7.51538	6.57581	6.3999	6.06862	6.53585	12.375	10.6523	6.17737	7.69331	7.98502
CG1103	177.778	179.318	190.042	152.451	177.319	179.687	157.552	141.822	143.702	183.76	162.049	165.29
CG11030	115.305	110.746	112.939	117.559	112.137	112.723	106.962	115.602	124.277	113.273	112.462	112.828
CG11034	5.16087	3.91098	2.99223	4.02601	6.12165	2.37164	2.70232	2.63428	1.60133	6.04732	4.33623	3.83281
CG11035	8.35246	9.1908	8.76794	7.04551	7.86075	7.60321	8.73541	10.9659	10.0953	7.47786	9.02216	9.58202
CG1104	89.5004	84.6727	79.7465	89.1761	86.3291	78.5432	78.6816	86.9924	80.5537	93.1157	92.5995	89.8315
CG1105	77.5489	77.8284	83.2955	68.1066	69.4251	75.8926	79.4357	81.6626	81.1803	77.5747	80.5	75.8577
CG11050	44.0711	44.9111	49.2675	51.1303	51.6862	54.6175	55.3033	43.0674	43.0966	46.2977	46.5795	41.602
CG11055	106.409	101.294	94.4294	111.319	96.3464	97.1676	105.705	106.474	97.0544	101.244	99.0339	101.011
CG11069	154.487	152.463	144.393	150.573	157.911	157.505	111.989	102.676	106.036	154.434	140.788	120.254
CG11070	70.0113	66.2259	62.6977	72.5352	66.2947	67.3128	62.4048	65.1218	67.4646	64.1146	62.3158	59.6481
CG11073	129.497	121.762	110.156	69.7841	90.2943	96.2608	223.601	146.968	135.904	152.028	145.054	134.867
CG11076	135.541	154.614	163.807	147.218	150.398	157.575	154.032	152.237	166.26	153.004	155.545	166.967
CG11077	25.9402	28.7457	29.3656	21.8746	27.4083	28.0412	29.0343	31.2438	32.305	21.3282	21.2615	23.3961
CG11085	0.950687	1.10811	1.53091	1.4762	1.46085	1.53459	1.57112	0.612623	1.46208	0.845324	0.979149	0.558951
CG1109	156.388	153.767	161.302	155.27	144.276	151.227	163.836	151.318	143.214	157.49	159.252	152.594
CG11092	246.16	248.934	253.366	298.797	279.926	317.242	246.288	253.136	239.085	248.655	261.223	239.151
CG11095	8.48827	7.10494	10.0901	7.85071	8.90422	7.39394	6.85007	8.45419	9.32947	7.47786	9.23197	7.74547
CG11103	18.4705	17.2735	19.9714	17.446	17.7389	16.9503	12.5061	15.0705	14.9689	17.2316	16.2958	18.2857
CG11107	301.707	313.66	303.607	316.511	299.126	326.798	311.961	325.67	315.67	307.243	309.901	308.302
CG11109	46.2441	49.7998	49.0587	46.232	45.7037	44.9915	38.021	38.5952	44.8372	52.345	47.6286	47.5907
CG11110	6.99434	7.30049	7.65455	9.66242	7.86075	8.64952	6.97576	6.55506	5.08247	5.85224	6.22459	7.26637
CG11120	234.073	234.268	266.587	196.067	178.502	261.718	222.345	230.407	233.306	199.952	214.364	217.033
CG11122	165.216	142.36	135.277	220.961	177.041	166.015	145.423	149.296	118.011	158.466	156.944	152.993
CG11123	68.7211	77.0462	72.7878	76.0244	78.8162	77.7759	66.0498	68.9201	69.5533	71.7225	71.4779	73.0629
CG11125	23.156	22.3578	26.6518	12.4135	13.0781	20.438	22.8755	24.6274	22.5578	15.0858	17.7646	16.0499
CG11127	68.1778	72.0923	69.5173	47.4398	64.9034	71.0098	67.5581	60.8334	62.8695	66.0003	64.1342	67.4734
CG1113	0.950687	2.86805	1.73967	1.1407	1.25216	0.348771	2.3881	3.61447	1.74057	1.36552	2.16812	1.597
CG11131	15.89	29.8538	11.5514	13.0174	16.2085	7.4637	22.0585	18.8688	8.98136	55.0111	134.353	79.8502
CG11134	29.0638	26.5295	29.1569	27.0413	29.7039	26.2276	29.6627	31.7339	34.2545	26.9203	27.3462	34.7348
CG11137	67.2271	70.9191	76.3368	78.7755	84.6596	75.9623	54.5492	66.4083	72.4079	73.023	70.9183	70.5876
CG11138	199.576	199.069	206.743	247.331	228.31	191.754	192.996	210.742	191.881	194.88	209.748	212.162
CG11141	42.1018	42.3037	42.7263	48.0437	43.9646	44.0847	50.6528	47.2332	49.0145	42.2662	41.3341	41.043
CG11147	4.75343	4.23689	2.6443	4.22731	5.70426	4.67353	4.96473	5.08477	3.55077	3.57637	3.9166	4.07236
CG11148	592.278	571.263	544.726	566.124	546.288	513.74	574.086	578.316	532.407	591.336	601.757	577.317
CG1115	73.5424	79.7839	80.0945	82.8686	75.7554	79.2408	70.3232	70.7579	75.6801	77.2496	73.3662	78.5726
CG11151	91.5375	86.6933	99.718	97.6307	97.8072	96.1213	88.4225	91.7709	93.6428	84.9225	79.8706	83.0442
CG11155	66.2764	59.4469	48.1541	55.626	57.46	43.6661	83.0807	85.1546	88.2123	59.4978	61.4066	63.1615
CG11158	11.1366	10.1034	10.9251	12.6148	15.165	16.3225	10.3065	9.86323	9.05098	10.1439	7.83319	7.34622
CG1116	46.1083	49.3435	52.9556	54.5524	52.4514	56.3614	44.5569	51.4603	51.7995	45.4524	50.3562	42.64
CG11160	5.09296	5.41018	5.70612	4.56281	5.07819	8.16124	7.60421	11.3948	8.91174	4.68179	5.5252	5.74921
CG11163	41.8981	37.4802	31.2445	46.0978	42.8515	23.5769	31.0453	37.3087	34.8811	41.9411	38.7463	42.64
CG11164	32.8666	32.9174	43.1438	36.5025	35.5473	42.7593	31.171	31.8564	34.1849	29.9765	31.9622	31.1416
CG11168	45.4971	48.822	43.0047	47.574	46.8167	46.1075	49.9615	49.4999	49.2234	47.8583	50.566	49.028
CG11170	14.2603	11.6677	11.1339	6.37451	8.06945	5.71984	8.23266	9.7407	10.0257	12.3547	13.778	14.0536
CG11178	41.287	39.0446	39.8733	40.7969	38.3994	35.0166	38.021	39.2691	37.666	40.1854	43.1525	40.8833
CG11180	54.325	59.0558	64.0895	61.3295	60.8687	59.9189	61.4621	62.6713	63.2872	54.1657	54.1329	51.4235
CG11188	36.8731	37.8061	39.1774	35.9657	36.3821	38.2253	59.6396	39.0241	44.0017	45.6475	46.7893	46.9519
CG11190	85.2223	83.369	80.512	63.0741	87.9291	91.378	82.7665	62.61	58.344	84.1422	76.3736	69.3898
CG11191	1.69765	1.43402	1.6005	2.8853	2.08693	1.6741	4.02206	5.5136	4.03813	1.0404	1.74848	1.7567
CG11200	43.8674	45.4325	51.0767	35.9657	43.2689	52.3156	38.9637	33.3879	35.3685	39.8603	41.9635	39.7654
CG11208	175.334	181.86	176.82	184.391	183.858	196.777	162.893	181.581	176.703	175.892	177.366	172.157
CG11210	77.7526	76.9811	71.5353	64.2819	77.9119	75.1253	79.8756	63.3452	58.344	78.225	71.1981	61.325
CG11221	1.49394	1.49921	0.417521	0.939402	1.53041	0.558034	0.754136	1.28651	1.18359	0.520199	0.419635	0.798502
CG1124	8.42037	8.34342	9.18546	6.97841	1.9478	2.16238	9.48955	4.96224	4.52549	6.95766	5.66508	3.67311
CG11241	5.09296	5.345	4.03604	4.42861	4.45211	4.25501	5.3418	5.69739	7.03192	4.81184	6.71416	5.19026
CG11247	59.4858	61.7934	59.9143	64.7516	57.6687	45.7588	58.5084	68.43	70.9458	67.3008	62.3158	69.1503
CG11248	44.0032	43.2163	40.082	48.5805	50.3645	42.6198	48.6418	49.99	49.9893	45.9076	49.2372	49.3474
CG11249	3.2595	3.25915	3.61852	20.801	13.4955	10.4631	4.65051	7.22895	4.31662	2.73105	1.88836	3.03431
CG11253	2.71625	2.86805	2.85306	2.4827	1.53041	1.60435	1.25689	1.77661	1.67095	5.00692	4.47611	4.39176
CG11255	57.177	62.706	69.726	66.8317	63.3034	66.1967	67.6209	65.4894	63.2872	60.6032	58.3293	61.4847
CG11257	7.06224	9.51671	9.81175	9.19272	8.97378	9.48657	8.92395	8.45419	11.07	12.1597	9.72155	10.9395
CG11261	16.8407	16.8824	16.005	23.0153	23.1649	20.0892	11.1864	10.4146	10.0257	20.1577	18.4639	18.5252
CG11263	1.22231	1.36884	1.32215	0.2684	0.556513	0.488279	0.816981	0.980196	0.974721	3.77144	2.37793	1.7567
CG11266	367.78	354.791	376.882	388.979	359.438	361.048	325.033	380.622	356.678	375.584	385.715	397.734
CG11267	106.545	116.873	124.004	121.72	138.92	169.851	128.015	113.029	132.423	135.317	133.094	141.654
CG11275	255.463	313.595	317.455	275.513	233.666	276.645	205.314	258.282	260.042	230.968	270.735	285.544
CG11279	16.5012	16.2306	19.1364	16.4395	18.8519	20.438	17.9736	15.8669	17.2665	15.4109	19.4431	18.8446
CG11284	99.0751	97.0574	104.032	100.516	101.146	110.491	104.071	104.697	96.9847	100.073	94.9774	95.3411
CG1129	102.742	89.8873	85.1743	108.568	108.798	80.9149	95.524	100.715	102.694	106.316	100.223	101.729
CG11306	112.249	108.204	102.084	81.3924	108.381	104.841	103.317	85.5834	89.8832	85.1826	81.689	78.892
CG11307	80.0614	79.3277	85.4526	69.6499	64.5556	74.5672	67.8094	72.1057	76.0282	71.2023	71.7576	74.7398
CG11309	33.7494	36.6328	36.4635	30.4635	32.8343	34.3191	37.1412	37.0637	36.0647	31.4721	37.2077	30.3431
CG11319	6.85853	4.82354	4.31438	7.38101	7.86075	3.76673	6.22163	6.80011	5.1521	3.31627	2.02824	2.23581
CG11321	2.173	1.89031	1.87884	0.469701	1.87823	4.74329	2.89086	1.28651	0.765852	2.92612	3.35708	2.39551
CG11329	18.6742	17.1431	21.7807	19.1235	19.478	18.7639	17.9107	16.7246	19.2159	18.6621	17.3449	16.8484
CG11334	115.101	119.154	125.256	115.211	117.981	135.602	117.52	119.706	128.106	116.85	117.917	117.779
CG11337	57.6524	57.8825	52.4685	53.0762	57.5296	56.7799	59.1997	62.6713	62.4518	60.2781	59.868	59.4884
CG11342	10.2538	11.2115	12.804	8.99142	8.48683	7.25444	12.1919	11.6398	13.5765	12.8099	13.4283	13.4947
CG11353	11.8157	13.2321	13.0823	8.72301	10.852	20.717	8.10697	9.61818	6.19644	8.06309	10.2811	9.50217
CG11357	108.718	107.682	107.651	88.8406	95.3029	101.632	102.688	101.021	97.2632	96.4319	91.2007	91.1091
CG1136	8.96362	10.4293	13.4303	13.2187	14.052	31.4591	30.354	10.6596	14.2727	4.74682	8.88228	5.03056
CG11360	504	464.95	392.748	550.691	452.724	379.463	442.552	514.848	438.137	519.094	491.043	516.791
CG11367	23.2239	23.7918	26.1647	22.8811	22.6084	25.5998	27.526	22.1769	25.5516	21.7833	20.5621	18.8446
CG11368	5.90784	6.38793	3.201	1.7446	2.01736	0	6.59869	2.57302	0.417738	0.975374	3.42702	0.558951
CG11370	17.6556	3.78061	1.25256	5.56931	10.852	8.09149	14.957	14.2741	4.38624	5.59214	6.43441	9.74172
CG11374	2.71625	2.21622	2.92265	3.28791	2.08693	1.6741	3.5193	2.57302	2.08869	3.1212	1.74848	2.79476
CG11377	69.9434	65.9651	63.1849	62.2689	70.8859	69.9635	70.5118	64.2641	67.1165	71.5274	65.8128	66.7548
CG11380	2.64834	2.08585	0.417521	1.6104	2.29562	0.0697542	0.942671	1.47029	0.835475	2.40592	1.88836	1.2776
CG11382	27.5699	27.2465	33.4713	12.3464	16.4867	16.5317	25.0122	30.5699	29.9379	51.1096	55.3918	49.5071
CG11388	51.405	46.671	43.7701	39.1194	50.3645	47.5724	40.8491	42.2097	40.1028	46.948	42.523	40.8035
CG1139	1.15441	1.04293	0.556695	2.3485	1.87823	0.209263	0.879826	1.10272	1.25321	0.585224	0.699392	0.638802
CG11396	45.2255	43.8029	44.2572	42.4073	44.8689	37.8765	39.3408	39.8817	45.8119	42.3962	47.6985	48.6288
CG11398	18.6742	21.5756	21.3632	19.9958	18.5736	17.8571	18.225	18.3174	21.0261	21.8484	22.8701	24.5939
CG11399	131.67	136.298	148.15	132.791	121.32	127.72	132.728	143.047	126.157	132.586	136.661	131.274
CG1140	68.042	69.2895	76.0584	72.5352	82.5031	87.6113	73.4026	74.0661	80.2752	74.1284	66.7919	71.7853
CG11403	82.7097	84.0208	95.6819	93.9402	89.39	105.608	79.9385	73.2084	78.9524	78.9402	86.305	88.474
CG11409	7.60549	7.82195	6.05406	12.8832	13.8433	11.4397	16.591	6.9839	5.70908	10.469	8.81234	8.14472
CG11412	117.749	110.941	112.244	159.765	168.693	163.643	118.274	118.726	109.726	116.915	116.029	114.425
CG11413	1.76556	2.41177	1.87884	2.8182	2.08693	1.88336	1.8225	2.51175	1.32284	1.75567	2.02824	2.79476
CG11414	122.639	124.499	116.836	116.486	110.051	115.164	107.59	109.905	108.612	115.679	115.05	109.874
CG11417	76.3266	86.8237	90.3933	88.7064	81.0423	99.888	86.4743	83.7455	84.1741	74.6486	79.8006	77.6942
CG11418	29.9466	33.5692	34.2367	42.206	45.2863	47.1538	28.5943	30.5699	28.5454	30.4967	30.4236	31.9401
CG1142	87.9385	103.967	109.391	97.0268	94.0508	102.539	96.0896	104.023	110.7	87.9787	94.6977	103.166
CG11426	7.6734	5.54055	7.79373	6.64291	7.23467	5.65009	11.5634	9.43439	9.67759	6.82762	6.36447	7.02682
CG11436	48.5529	52.016	49.4762	44.0848	47.8602	48.7582	47.5734	43.7413	45.8815	48.1184	48.1881	48.3892
CG11438	33.7494	27.0509	24.7729	26.3703	33.3908	19.5312	19.7961	20.7679	16.2918	27.7656	28.4653	27.5483
CG11444	162.296	162.175	180.717	182.445	190.815	179.687	154.158	172.392	184.013	161.067	166.595	174.872
CG11447	12.6306	13.2321	14.9612	15.7685	14.4693	13.8811	13.5745	12.375	13.298	14.8257	15.3167	14.2133
CG11448	150.005	137.471	139.382	164.194	153.806	147.879	149.319	159.527	145.164	148.127	153.097	157.305
CG11454	37.3484	41.1956	42.6567	35.3618	37.982	37.179	39.7807	45.4566	40.2421	29.3913	32.172	35.5333
CG11455	89.4325	89.9525	99.9267	84.3448	106.99	119.14	84.589	85.6446	92.1111	76.4693	77.2129	82.3256
CG11456	42.8488	41.326	43.0047	37.3748	38.9559	37.737	40.2206	42.0872	38.9888	44.8022	41.7537	46.5527
CG1146	53.7138	55.6662	46.7624	58.8468	57.3209	42.3408	68.2494	57.9541	59.1099	59.4328	51.8949	56.5339
CG11474	26.8909	25.9428	26.3734	22.4785	26.7126	26.2973	21.4929	21.5031	19.7033	22.2385	25.0382	23.2364
CG11475	1.76556	1.75994	1.53091	1.4091	1.11303	2.09263	1.50827	1.22525	0.835475	1.43055	1.32884	0.958202
CG11486	342.519	317.962	301.589	353.483	314.639	280.761	285.189	341.66	307.316	366.155	368.999	368.988
CG11498	23.9709	21.1845	21.224	27.3097	25.5996	23.4374	29.6627	38.2277	40.0332	33.2277	32.172	33.6169
CG11504	43.3241	46.6058	50.3809	59.7862	51.9644	57.3379	42.9858	46.253	45.603	45.3874	47.7685	46.7124
CG11505	345.982	327.153	297.762	352.007	305.526	270.018	318.937	300.553	243.889	329.221	319.133	306.226
CG11509	42.7809	34.1559	38.1336	57.639	37.982	25.1115	24.9493	40.1268	35.4381	39.4051	36.0187	44.6363
CG11523	44.6144	46.9969	50.7984	47.8424	54.8861	50.0138	41.7917	45.5179	48.5272	45.1273	44.1316	47.6706
CG11526	180.019	176.45	167.217	167.616	159.719	149.902	167.481	172.882	155.816	192.474	184.639	175.431
CG11534	24.4462	23.5962	28.3914	27.6452	27.9648	27.3436	21.9956	24.4436	26.3871	24.7095	24.3388	25.5521
CG11537	93.8464	92.4294	95.6819	78.3729	90.503	88.0298	98.352	86.9312	85.7058	91.295	87.6338	82.9644
CG11539	5.02506	4.75836	6.3324	3.75761	5.00862	6.13837	8.23266	7.16769	8.00664	7.67294	6.50435	7.34622
CG11550	43.6637	36.8284	34.2367	38.5826	35.1995	29.0875	24.9493	31.7339	30.2164	40.5105	35.1095	38.8072
CG11555	51.5408	54.2322	59.9839	50.3251	53.7035	56.4311	53.1666	52.8081	58.7618	50.3293	50.0765	52.0623
CG11560	21.9337	26.725	26.3038	23.2166	21.6345	24.4837	21.8071	23.0346	30.5645	20.6129	23.4296	21.7991
CG11562	19.9644	23.0748	23.6595	16.5066	20.104	24.8325	23.7553	19.849	21.8616	20.1577	20.4922	19.4036
CG11563	44.4786	56.5788	61.1668	52.3381	55.6513	55.5243	59.0112	56.1775	56.1857	52.28	57.7698	58.0511
CG11576	45.2255	47.388	48.0149	42.206	46.0515	46.3865	68.8778	36.0835	40.799	45.3224	41.6838	38.9669
CG11577	85.5618	91.7776	87.6098	83.2041	97.3899	87.2625	101.746	95.5079	92.6681	99.6182	86.0252	86.5576
CG11583	74.2215	83.8905	86.1485	79.4465	78.8858	85.2396	84.4004	87.0537	93.2947	77.2496	79.7307	82.086
CG11584	1.42603	2.08585	2.15719	0.671001	0.765206	0.488279	0.628447	0.428836	0.765852	1.62562	2.86751	4.07236
CG11585	1.62975	0.325915	1.87884	0	0.139128	0	0.125689	0	0.0696229	0.2601	2.16812	0.1597
CG11586	33.5457	37.0891	40.9171	33.7514	30.8865	34.4586	32.1136	36.0222	39.8243	34.0731	33.2911	31.3811
CG11590	70.6903	68.8984	66.525	71.2603	77.4249	75.0555	55.8689	68.0624	72.1294	54.1007	58.1195	66.3555
CG11592	1.56184	0.260732	0.0695868	0.1342	1.66954	0.0697542	2.32525	0.857672	0.835475	0.520199	0.279757	0.399251
CG11593	119.99	128.345	119.55	140.843	141.494	129.115	135.116	122.279	123.163	129.92	125.401	118.977
CG11594	13.5812	17.1431	15.0308	16.1711	15.3041	16.9503	14.8314	13.6615	14.4119	0.2601	0.349696	0.239551
CG11596	80.4009	87.6059	89.4191	94.6112	90.5726	93.7496	81.3839	84.0518	80.5537	77.4447	82.3884	84.4815
CG11597	19.8965	20.9237	24.425	16.775	18.4345	20.717	21.1787	25.1788	23.5326	23.6691	23.01	20.4417
CG11601	16.3654	18.7727	20.9456	15.7014	19.1301	19.4614	24.7608	18.0111	17.1272	18.9873	18.394	17.4073
CG1161	106.205	102.728	106.12	108.434	110.12	103.306	92.0675	100.041	113.207	110.152	103.16	110.832
CG11619	4.95715	5.47537	5.21901	6.64291	6.6086	5.16181	3.64499	4.47215	3.55077	5.91727	3.42702	4.31191
CG11626	1.83347	1.17329	1.18298	1.0736	1.04346	1.04631	1.88534	1.16398	1.25321	2.3409	1.04909	1.9164
CG11638	2.85206	3.84579	3.6881	5.16671	4.24342	2.79017	7.35283	9.98575	8.28513	8.64831	6.92398	6.70742
CG11652	56.0905	65.5089	57.6179	74.0114	69.3555	93.5404	55.429	51.7054	61.3378	62.0338	55.8115	66.1958
CG11655	15.0073	13.7536	14.7524	10.8031	14.3998	10.8817	15.5226	12.62	11.7663	13.2001	14.5474	12.0574
CG11658	16.8407	15.2528	16.2833	15.8356	16.4867	15.4157	20.8016	16.6633	15.3867	17.0365	16.4357	15.97
CG11660	32.8666	38.132	41.1258	37.0393	40.3472	40.3179	48.5161	37.2475	41.0775	37.8445	37.7672	39.3662
CG11665	194.28	193.137	190.529	152.72	172.658	167.689	181.873	164.122	157.766	188.832	182.052	180.541
CG11668	0.950687	0.586647	0.695868	0.805201	0.556513	0.139508	1.94819	1.22525	1.04434	1.62562	1.46872	1.03805
CG11670	5.56831	2.99842	3.201	3.28791	3.89559	4.95255	7.10145	5.14603	5.7787	2.53597	5.03562	3.99251
CG11679	36.941	37.2195	38.9686	39.1865	40.5559	51.2693	35.6958	35.2258	40.3117	32.5775	38.7463	39.3662
CG11686	31.4406	32.2656	33.1233	42.7428	39.9298	31.1801	29.537	34.9195	31.6088	38.3647	36.6481	39.1266
CG11695	23.9709	25.8124	26.0255	27.3097	27.4779	27.2041	23.1269	23.831	22.4882	21.003	19.8627	22.4379
CG11696	50.1148	54.2974	56.0174	57.3035	55.7209	60.5466	48.956	50.6639	51.0336	48.7037	53.0839	52.5414
CG11699	49.3678	47.388	53.7906	41.1324	48.2775	53.2225	39.4036	41.6583	45.8119	42.9815	47.4188	50.8646
CG11700	2.37672	2.08585	2.71389	3.62341	1.80867	3.27845	5.02758	3.737	2.57605	2.99115	2.79757	2.39551
CG11710	48.0776	48.5613	48.2933	51.6	47.7906	46.1773	66.8668	48.581	49.1538	48.5086	47.3488	48.7885
CG1172	45.9046	47.5836	45.9273	48.7147	45.3558	40.0389	46.945	45.8854	48.9449	45.1273	45.1807	44.3169
CG11722	8.21665	8.73452	9.18546	7.85071	9.04334	9.69583	8.42119	10.7209	9.53834	10.7291	11.6099	9.82157
CG11723	45.5651	43.0207	47.5278	50.0567	55.9296	51.8971	40.7234	41.352	38.8496	45.3224	45.7402	45.7542
CG11737	46.312	47.3228	50.5896	44.7558	35.6169	42.4803	45.6881	48.826	45.3245	40.7056	41.9635	40.6438
CG11739	63.3565	55.5359	53.721	53.0091	62.3295	49.0372	45.4996	57.1577	60.0846	55.5963	60.2876	67.5533
CG11752	33.0024	32.5263	39.5949	39.7904	47.7906	45.6192	29.7255	31.7339	38.9192	31.5371	37.3475	37.5296
CG11753	24.3104	23.857	27.9043	27.3768	32.2778	30.3431	22.9383	22.4833	22.5578	21.2631	20.4222	23.476
CG11755	10.0501	12.2544	14.5437	12.2793	10.5738	14.0903	11.6263	12.1912	12.8106	10.2089	10.9105	12.6163
CG11756	0.407437	0.391098	0.487108	0.805201	1.04346	1.04631	1.06836	1.16398	0.556983	0.520199	0.769331	0.1597
CG11760	0.475343	1.04293	0.835042	1.2749	0.765206	0.767296	0.628447	1.10272	0.556983	0.520199	0.629453	0.878352
CG11762	9.03152	1.30366	1.0438	2.5498	3.06082	4.67353	2.07388	2.69554	5.01285	3.90149	3.9166	3.43356
CG11771	110.144	105.205	109.808	109.44	111.094	120.047	114.943	106.413	103.599	107.031	104.07	102.208
CG11777	34.9717	36.3069	40.0124	31.2016	35.1995	38.7136	34.4389	39.5754	38.5711	34.6583	38.1868	37.1303
CG11779	59.35	57.0351	59.4272	61.3966	68.8685	72.3351	90.1822	66.4696	65.7937	62.4239	67.2815	60.6862
CG11781	22.0695	19.5549	22.3374	19.6603	21.0084	22.0423	20.4874	21.5643	24.9946	23.2139	21.4713	24.514
CG11788	33.6815	31.5485	39.6645	28.6517	27.9648	35.9932	34.6903	32.8978	34.2545	27.1804	28.3254	24.6737
CG11790	232.85	229.379	224.696	247.264	302.117	270.995	178.228	171.106	172.804	216.533	205.481	196.272
CG11791	152.517	156.048	161.511	152.787	153.459	159.737	147.308	155.3	152.474	142.014	145.683	155.868
CG11802	15.958	19.0334	18.7189	17.7815	19.5475	18.4151	16.9681	15.6831	16.3614	15.671	18.1842	16.2894
CG11807	42.6451	44.52	42.7263	44.7558	44.4515	39.4809	44.4312	47.3557	46.9955	38.1046	39.3058	38.0885
CG11808	19.8965	23.0096	27.3476	23.2166	25.3214	24.972	20.236	27.3842	29.9379	23.7341	24.6186	27.0692
CG11811	73.2708	74.1782	79.1898	84.8816	88.5552	86.0069	66.2383	72.3507	73.313	71.4624	73.2263	76.4965
CG11825	1.49394	1.36884	2.08761	1.0065	0.83477	1.60435	1.50827	2.14418	2.29756	1.49557	0.769331	1.51715
CG11835	4.88925	4.43244	3.06182	3.55631	6.26078	5.09206	6.28447	3.00185	3.96851	3.51134	4.19635	2.55521
CG11836	16.4333	16.5565	17.8142	19.5261	22.3997	18.3454	16.8424	14.5804	15.874	15.2158	13.778	16.0499
CG11837	35.5828	39.5009	47.8062	36.0328	37.6342	40.1784	40.472	36.8799	39.5458	40.3805	37.6273	42.3206
CG11839	15.958	18.4468	18.858	15.2988	17.1128	18.4849	17.408	20.8292	20.9565	20.0927	20.702	21.0805
CG11843	1.49394	1.62957	1.32215	0.738101	0.973899	1.18582	1.69681	1.65408	1.67095	1.3005	1.74848	1.2776
CG11851	68.3136	68.8984	67.2209	56.297	71.3729	70.7308	67.7466	58.628	61.8252	64.5047	64.9735	59.2489
CG11852	1.42603	6.1272	1.11339	1.6775	7.44337	1.32533	1.1312	1.10272	3.55077	1.10542	1.25891	2.07611
CG11854	0.203719	6.5183	0.208761	0.0671001	4.59124	0	0.502758	0.490098	2.08869	0.715274	0.699392	0.319401
CG11857	189.458	172.93	157.197	162.449	203.336	170.061	163.899	140.658	138.759	180.964	154.426	143.81
CG11858	51.2013	57.8825	67.1513	54.6195	62.5382	68.8474	54.0464	58.4442	67.952	53.5155	52.4544	63.3212
CG11859	72.9312	73.9826	80.0249	73.8772	74.225	74.4277	78.8701	76.149	77.7688	73.023	73.1564	78.2532
CG11866	144.844	157.482	163.32	136.146	132.728	129.813	133.922	141.945	133.467	162.367	164.777	152.514
CG11873	331.111	288.63	266.031	406.828	330.152	276.506	278.339	250.746	214.996	303.406	289.408	286.503
CG11875	40.8116	44.3896	48.2933	44.1519	45.5645	56.2219	35.6958	39.6367	38.1534	38.6248	40.4948	40.7236
CG11876	147.968	145.032	161.094	167.213	173.284	171.874	150.576	144.273	161.386	152.158	159.951	155.229
CG11877	59.9612	65.2481	65.5508	68.5763	64.4164	71.4283	63.3475	65.3056	63.0784	60.7333	63.4349	63.4809
CG11880	62.949	53.7108	46.1361	43.2125	63.0251	52.4552	34.9417	28.0581	21.8616	38.5598	31.6125	29.1453
CG11882	61.7267	60.8809	54.1386	60.7927	57.3209	52.5947	48.7675	58.873	61.5467	48.4436	54.3428	58.1309
CG11883	18.4705	17.9905	17.3271	21.1365	18.7823	22.2516	16.2768	14.1516	13.0891	22.7587	21.6812	22.1185
CG11885	27.6378	31.0923	33.9584	28.2491	31.0952	35.6444	28.6572	31.305	34.6026	26.5302	28.6751	32.7386
CG11893	0.271625	0.65183	0.487108	0.2684	0.139128	0.488279	58.8226	1.40903	9.60797	0.585224	0.90921	0.319401
CG11897	20.1002	22.2926	21.4327	21.5391	20.0345	27.3436	85.9716	20.8292	26.8048	18.337	16.8553	13.4947
CG11899	192.989	192.55	155.875	218.344	198.119	99.888	90.9991	148.316	150.037	188.897	181.422	180.781
CG11902	47.9418	45.3673	43.283	43.2125	39.3038	40.6667	50.9671	48.6422	46.2296	48.1184	50.636	44.9557
CG11905	147.764	120.197	104.519	157.35	170.293	92.215	79.6871	101.389	91.6238	220.76	160.091	146.845
CG11906	35.3791	32.5263	34.3759	30.2622	29.5648	31.1801	32.2393	34.8582	32.2354	32.5775	33.0812	30.8222
CG11920	43.7995	50.0605	56.922	46.7688	44.0341	51.4786	49.8359	49.8675	53.2615	43.3066	45.1807	48.9482
CG11926	50.8617	49.4087	51.6334	47.9766	46.7471	50.7113	47.2592	43.8025	48.8057	45.0623	43.2924	39.5259
CG11927	59.0784	64.4659	62.6282	59.1823	55.7209	58.6633	49.6473	59.1181	59.0402	62.8141	59.6581	61.6444
CG11961	252.543	235.636	220.729	149.633	199.023	219.168	220.836	170.432	168.279	227.717	210.027	190.123
CG11964	96.0873	108.334	104.519	102.395	103.094	116.559	100.991	104.207	111.118	95.9117	103.16	102.608
CG11966	14.5998	4.23689	1.0438	4.09311	5.07819	2.72041	3.01655	1.77661	1.25321	19.2474	2.93745	1.7567
CG11970	113.064	113.875	111.687	112.393	103.72	101.702	103.065	102.798	92.877	113.013	109.874	102.448
CG11975	54.1212	53.9063	51.703	52.942	54.3296	49.944	50.6528	53.6045	49.0145	59.5628	58.4692	54.5377
CG11980	103.353	106.379	115.584	111.923	123.337	119.559	106.145	108.802	119.055	114.249	110.854	117.3
CG11982	71.8447	78.3499	75.2234	77.8361	75.4771	78.9618	71.0145	77.4968	74.5662	70.2269	76.3736	75.8577
CG11983	3.73484	2.99842	3.89686	2.4827	2.85213	3.55746	4.39913	3.98205	4.03813	2.99115	2.02824	2.71491
CG11984	163.722	168.237	176.263	186.74	173.145	167.619	158.117	169.942	166.468	166.919	169.603	185.173
CG11985	46.8553	53.1893	58.0354	55.5589	60.5904	59.4306	44.3684	52.6243	55.6287	41.876	43.5022	51.5832
CG11986	27.3662	32.1352	32.845	31.5371	30.8169	33.0635	30.7311	31.1212	30.4252	29.4563	31.053	30.1834
CG11999	50.8617	48.5613	51.703	56.297	66.086	54.757	53.1038	44.1701	48.2487	54.2308	51.4053	51.5832
CG12001	10.9329	11.0811	10.8555	14.3594	13.565	9.97485	10.8721	9.49565	8.42438	13.2651	13.0786	11.9775
CG12003	1.49394	1.17329	0.765455	0.738101	0.486949	1.04631	0.942671	0.735147	0.974721	1.10542	0.83927	0.558951
CG12004	212.954	223.578	213.284	198.683	210.432	211.076	200.726	195.182	190.628	206.779	194.431	189.405
CG12006	271.014	256.69	255.175	223.712	265.318	286.062	254.207	209.639	211.723	283.704	273.812	246.098
CG12007	38.5707	36.0462	37.4377	37.6432	38.6081	36.2722	48.4533	43.4349	45.8119	39.6652	38.8163	36.7311
CG12010	23.3597	28.3546	29.0873	24.156	23.3736	26.9251	24.9493	26.159	27.2922	25.8149	28.2554	29.0655
CG12012	21.3225	21.4452	18.0926	21.8075	21.0084	21.4145	20.7388	19.4201	22.2097	16.9715	19.3032	22.6775
CG12014	6.45109	7.23531	7.02827	9.59532	7.09555	6.90567	7.7299	10.047	10.7219	8.84339	7.69331	9.02307
CG12017	6.45109	5.80128	3.75769	8.58881	10.5738	7.32419	4.90189	5.08477	3.89888	6.30742	6.22459	7.26637
CG12018	49.2999	51.0383	60.5406	48.8489	51.0601	68.4289	49.1446	46.8656	46.16	46.5578	48.5378	49.6668
CG12024	37.4842	39.2401	34.6543	40.4614	39.7907	34.04	36.0729	37.3087	38.3622	37.7144	35.8089	39.6057
CG12025	138.732	143.533	135.346	129.369	135.233	121.93	148.628	154.626	148.366	140.844	128.548	135.825
CG12034	121.348	126.064	126.578	111.319	118.329	115.583	117.143	117.501	121.84	118.605	122.324	116.262
CG12038	6.11156	6.97458	5.21901	5.70351	6.05208	3.3482	6.78723	7.78031	6.75342	6.11234	5.10556	5.58951
CG12042	46.312	44.6503	49.1979	42.2731	44.6602	46.8051	44.5569	45.089	45.3942	43.3066	42.4531	42.8796
CG12050	125.762	129.258	130.893	140.373	141.841	150.46	139.641	128.835	130.543	123.547	126.17	118.338
CG12054	163.111	166.608	160.676	172.984	167.719	150.809	165.344	179.56	150.037	171.666	168.414	167.845
CG12056	28.3169	29.202	30.0615	28.7859	29.6343	32.0869	21.1158	23.1571	26.8048	27.6356	30.3536	29.7043
CG12065	57.4486	51.2338	54.904	49.1844	57.5991	59.3608	73.2141	69.7165	65.0278	48.3135	56.4409	56.5339
CG12071	17.6556	17.9253	16.7704	26.1019	18.7128	10.1841	25.2636	33.7555	34.1849	26.9853	25.9474	27.4685
CG12075	77.9563	67.2688	65.5508	96.1545	90.1552	86.3557	83.0179	78.9058	73.5218	89.4092	90.2915	83.2039
CG12077	7.53759	7.69159	8.14166	8.32041	7.99988	8.92854	7.1643	7.16769	7.17116	7.86801	8.32276	8.78352
CG12079	98.5998	104.162	116.349	118.499	132.311	144.74	102.563	103.717	110.979	102.804	102.251	110.273
CG12081	99.5505	96.21	104.937	121.518	131.198	141.252	92.256	98.9998	92.8074	90.5147	91.8302	87.9949
CG12082	245.617	237.853	249.747	207.071	208.693	208.844	218.762	234.328	246.674	254.507	239.402	248.254
CG12084	124.608	118.568	114.61	152.317	145.32	129.464	130.78	121.422	111.049	124.523	122.603	124.806
CG12090	159.036	138.383	141.331	158.021	138.154	140.136	151.896	158.424	136.809	135.057	134.073	121.133
CG12091	174.519	174.886	171.044	174.997	190.188	196.149	163.648	150.031	151.778	158.466	164.777	164.012
CG12093	52.5594	48.8872	49.7546	39.6562	48.9036	55.1756	49.9615	44.6602	47.0651	50.9145	48.8875	48.3094
CG12096	87.6669	82.9779	82.5996	76.1586	74.5728	85.0304	71.7058	76.6391	74.9839	79.9156	81.0595	78.9719
CG12099	321.875	315.029	303.538	294.771	303.022	308.593	275.763	302.819	306.689	328.701	326.196	312.773
CG12104	37.7558	41.9126	39.5253	37.8445	42.1559	35.6444	38.838	38.1051	39.8939	37.7144	39.096	37.29
CG12105	1.76556	2.02067	1.25256	1.0736	1.87823	1.25558	2.45094	1.34777	1.5317	0.845324	1.39878	1.2776
CG12106	21.1867	20.9889	27.6956	20.5326	18.3649	23.3677	19.7332	24.0761	24.368	23.6691	23.2898	24.7536
CG12107	56.3621	53.6456	59.6359	61.1282	68.1033	75.6135	52.0354	55.0135	53.6793	59.8879	57.3501	54.6175
CG12112	12.8343	13.4277	12.6648	10.9373	12.5911	11.0909	13.2602	13.9678	11.627	14.6956	15.8063	15.7305
CG12118	22.7486	27.3768	30.2703	22.3443	25.4605	24.2745	23.6296	26.5266	27.9188	23.9942	23.6394	27.7879
CG12119	3.66693	2.86805	2.57471	3.15371	4.59124	2.02287	3.45646	2.2667	3.06341	1.95075	3.00739	2.71491
CG12121	217.639	203.371	189.833	207.071	242.64	234.723	198.589	155.606	158.462	195.14	180.653	162.575
CG12123	16.3654	19.0986	21.8503	24.4244	23.8605	27.5529	18.5392	19.2976	19.7729	19.0523	18.7437	19.9626
CG12125	50.2506	52.2115	52.6772	42.6757	47.5123	58.0355	56.5602	44.9052	40.5902	48.7037	47.5587	48.2295
CG12128	48.8925	54.4278	60.6101	60.9269	62.5382	68.6381	52.8524	53.6657	55.2806	52.15	55.5317	54.9369
CG12129	60.9798	60.6853	65.1333	52.4052	56.4166	66.406	54.1721	56.7901	63.0784	64.7648	68.4705	66.2757
CG12134	56.5659	56.4484	68.6126	61.0611	63.0947	70.4517	63.4103	56.9126	60.7808	54.946	57.1403	56.2944
CG12155	94.3217	92.1687	99.6484	121.451	108.033	118.582	85.4688	94.2826	88.2123	88.0437	92.3197	89.5121
CG12159	47.6701	49.7998	48.9891	42.206	48.9036	57.1287	46.1909	46.3143	49.1538	50.1992	50.4262	49.1877
CG12162	33.2061	33.9603	33.4713	38.3813	33.6691	37.0395	33.4334	33.633	35.7862	31.6021	30.8432	33.4572
CG12163	558.596	520.551	503.53	395.824	509.349	479.909	508.979	478.397	474.62	547.835	502.513	476.706
CG12164	2.71625	1.36884	4.17521	1.2078	1.87823	7.74272	0.691292	1.40903	2.29756	2.40592	3.98653	4.39176
CG12170	18.131	20.0112	22.407	21.2707	22.4692	20.6472	17.6594	17.8886	19.7729	18.207	21.4713	20.1223
CG12171	54.9361	54.6233	57.9658	53.1433	57.1122	65.4992	67.4952	53.1756	56.6034	43.4366	46.1599	48.9482
CG12173	57.7882	63.3578	70.909	58.5784	69.8424	70.0332	61.7135	58.3217	66.281	58.3924	59.868	63.6406
CG12177	2.78415	2.2814	3.47934	2.95241	2.78257	2.92968	5.09042	3.98205	3.82926	1.5606	2.44787	2.39551
CG12179	56.9733	58.2084	55.9478	58.8468	50.434	59.4306	49.3331	52.563	46.9259	56.3116	62.8753	56.2944
CG1218	66.6839	76.9159	75.7105	70.8577	74.1554	82.4495	68.4379	75.8427	73.6611	67.5609	68.4005	74.101
CG12182	49.0962	51.3642	47.7366	45.2255	42.4342	50.1533	49.8359	54.4009	48.7361	54.946	55.3219	51.7429
CG12184	1.0865	1.17329	0.835042	0.469701	1.04346	0.976559	0.942671	1.22525	1.04434	0.520199	0.90921	1.35745
CG12194	1.42603	1.30366	0.765455	1.0065	1.18259	1.04631	1.69681	2.38923	3.13303	1.36552	0.90921	0.958202
CG12203	56.43	58.9254	69.2389	71.9984	76.1032	84.2631	61.0851	61.0785	69.2052	58.3924	63.8545	55.975
CG12204	16.0938	18.5771	16.84	19.7945	19.9649	25.3905	16.4653	16.6633	19.8425	15.1508	14.2676	13.4148
CG12206	79.1786	74.2434	76.2672	95.2151	81.251	89.2854	85.783	89.8717	87.1679	69.1865	73.2263	74.8995
CG12207	124.2	126.716	127.901	162.449	150.885	146.833	126.883	122.096	117.593	128.684	130.716	134.548
CG12213	163.382	152.398	127.274	145.674	170.919	141.671	139.515	137.84	139.664	174.657	148.621	141.974
CG12214	24.7858	27.1161	21.9199	20.13	20.3127	18.5546	26.1434	26.5878	25.8997	20.808	20.3523	24.7536
CG12219	31.5764	36.1114	36.6723	33.5501	31.5126	37.179	29.4113	29.7122	29.5897	29.2612	31.7524	32.9781
CG12224	5.63621	6.06201	5.70612	8.79012	7.72162	6.34763	2.13672	1.22525	1.87982	4.61677	3.2172	5.11041
CG12236	60.1649	63.5534	65.5508	68.5092	64.2773	61.7325	52.1611	60.2821	53.3312	64.8298	64.8336	59.6481
CG12237	97.3775	97.8396	102.849	164.395	159.789	176.966	100.112	97.5295	97.6114	84.7925	83.7872	93.3449
CG12241	87.2595	86.1067	84.3393	89.8471	93.3551	92.7033	85.6573	82.2752	75.1928	87.7836	79.6607	79.1316
CG12253	24.3104	29.0064	35.2805	24.9612	27.1996	25.4603	26.5833	25.8527	26.6656	31.1469	32.8015	29.6244
CG12259	44.2069	44.8459	48.502	42.0718	40.9733	38.7136	40.7862	47.6008	44.4194	44.0219	41.1942	45.0355
CG12262	294.984	295.279	315.646	293.228	289.317	312.917	222.407	282.542	278.84	255.483	238.842	246.018
CG12263	134.047	118.503	113.427	79.782	117.633	114.327	127.072	91.097	87.0287	123.092	110.994	94.7023
CG12264	61.7267	64.6615	67.4992	64.2819	59.4078	73.0326	122.736	70.2066	83.826	60.4081	63.5048	62.0436
CG12267	36.6693	34.4166	39.3166	36.7709	34.2951	39.4809	37.1412	34.6132	40.1724	35.1785	35.8788	36.3318
CG12268	67.295	73.2005	87.4011	42.6757	41.3907	69.1264	111.738	79.0896	78.3954	52.28	58.8888	70.7473
CG12269	0.88278	1.56439	0.904629	1.0065	0.973899	0.767296	6.59869	5.94244	5.84833	0.845324	1.11903	1.9164
CG1227	21.73	24.5088	25.6775	23.8205	23.5127	22.0423	23.2525	24.5049	25.2035	26.075	23.4996	23.7155
CG12272	64.1713	64.857	63.6024	49.1844	54.0514	48.9674	64.1016	60.8947	58.6921	67.821	62.106	64.1996
CG12279	55.5473	59.0558	67.0817	63.4767	74.0859	72.4049	51.2813	55.0748	59.2491	51.5647	54.6925	60.2071
CG12288	52.4915	47.5184	56.7829	59.5178	54.3992	54.2688	54.7377	50.4801	59.0402	44.6721	50.2863	47.8303
CG12290	9.03152	3.91098	4.31438	6.17321	5.6347	5.51058	5.59318	4.16583	4.87361	8.84339	5.87489	6.14847
CG12299	172.278	185.25	183.57	320.269	292.657	324.497	142.846	144.763	129.777	162.107	170.861	172.317
CG12301	61.6588	77.5677	77.1718	68.4421	67.8946	74.1487	70.9517	71.7381	76.0979	66.5205	69.5196	71.7055
CG12304	112.045	123.065	123.308	117.09	130.015	128.208	131.471	115.296	127.967	117.955	117.008	123.928
CG12316	72.8633	65.2481	66.3163	73.8101	68.312	60.8257	64.2901	72.7796	66.1418	72.1776	77.5626	74.4204
CG12320	23.7672	30.4404	29.9919	26.5716	27.13	25.6695	24.1952	26.0365	26.1782	25.3597	27.4861	26.8297
CG12321	72.4559	74.1782	71.1178	67.033	67.3381	69.4054	73.4026	74.9238	91.4149	76.5993	70.7085	75.4584
CG12325	92.7599	94.4501	94.7077	86.2907	87.4422	93.0521	113.937	94.8953	96.2189	87.3284	95.9566	95.421
CG1233	61.4551	54.3626	59.4272	65.9594	53.634	57.1287	64.5415	66.0407	55.0717	58.3273	60.987	64.1996
CG12333	23.3597	25.3562	25.0513	21.8075	25.0431	24.7627	27.0232	24.3211	25.2035	22.4986	21.5413	23.3163
CG12338	19.7607	21.38	20.1802	19.1235	18.2954	20.5077	14.5171	15.5606	17.6842	18.0119	18.6738	18.6051
CG1234	117.41	119.22	119.898	111.453	111.859	126.046	128.329	118.971	125.321	130.05	124.422	114.825
CG12341	24.1067	27.1161	26.5126	26.7058	24.2779	23.0886	24.3837	25.9139	27.7796	30.1716	25.7376	26.1909
CG12343	45.633	45.8236	56.0174	45.9636	42.7124	47.2236	51.2813	58.3829	63.7746	46.948	47.9084	53.2601
CG12344	4.346	3.97616	3.75769	2.3485	3.33908	2.30189	6.41016	5.94244	4.03813	3.18622	4.33623	4.39176
CG1236	106.137	106.313	110.365	116.821	115.337	114.815	112.115	115.602	126.574	109.827	107.217	109.874
CG12360	162.364	150.116	153.787	155.806	173.98	167.619	154.787	139.678	133.049	151.573	149.95	146.206
CG12375	20.1002	23.0096	18.6493	18.3183	18.9215	19.8799	16.591	19.5427	21.9312	17.6217	21.1216	21.4797
CG12379	4.48181	3.0636	5.8453	3.42211	4.73036	3.97599	6.28447	6.31001	5.98757	4.81184	4.47611	4.47161
CG12384	168.204	166.477	190.181	201.569	198.049	176.199	162.642	184.583	179.906	179.794	189.255	206.812
CG1239	13.7171	15.9698	15.1003	15.7014	14.9563	16.6015	16.7167	15.4381	18.0323	16.8415	15.8762	16.4491
CG12391	174.858	172.409	182.944	170.971	149.911	171.247	167.795	182.929	173.988	181.419	184.919	171.279
CG12393	43.2562	44.3896	49.0587	50.3251	50.921	53.2225	42.8601	48.3972	50.5463	42.7214	45.4605	46.4728
CG1240	785.878	801.033	855.918	758.835	776.823	844.375	741.379	790.651	794.676	808.975	820.946	802.974
CG12400	46.1762	51.4945	68.4039	59.1823	74.2945	83.4958	61.9649	62.4875	55.2806	50.4593	49.0274	56.6936
CG12402	0.54325	0.782195	0.417521	0.603901	0.417385	0.767296	2.19956	2.14418	5.36097	0.715274	1.18897	0.479101
CG12404	101.723	94.1242	94.6381	94.6783	95.1638	93.9589	88.0454	82.1527	89.187	102.674	96.5161	95.421
CG12413	26.9588	26.3991	28.809	23.0153	20.0345	24.8325	27.7145	26.0977	30.4252	30.4317	30.6334	30.5028
CG12428	41.6265	45.4325	42.3088	49.9896	47.9297	48.6884	38.7752	47.9684	44.2802	46.0376	45.4605	44.0773
CG12481	9.09943	7.30049	6.19323	5.77061	6.88685	2.16238	3.01655	4.83972	5.43059	9.88379	9.30191	12.6163
CG12493	0.339531	0.391098	0.487108	0.335501	0.139128	0.209263	1.06836	1.77661	1.67095	0.455174	0.419635	0.399251
CG12499	138.393	137.21	126.578	142.185	134.259	133.579	139.075	118.175	114.808	133.951	135.752	131.354
CG12512	1.35812	0.65183	1.11339	0.536801	1.80867	1.18582	1.00552	1.10272	0.626606	0.520199	1.04909	1.03805
CG12531	7.87712	7.30049	4.73191	9.25982	5.35644	4.18525	10.9978	13.4164	13.5765	8.64831	9.65161	9.34247
CG12539	2.30881	0.521464	0.139174	2.013	1.59998	0.0697542	0.816981	2.08292	0.348115	1.88572	0.419635	0.638802
CG12541	3.3274	2.15104	1.25256	2.8182	4.6608	1.32533	3.45646	4.2271	3.20266	2.0808	1.9583	1.67685
CG12547	231.288	235.962	220.382	245.05	237.423	209.402	197.709	209.823	210.888	255.873	255.138	276.362
CG12560	2.51253	3.19396	3.89686	2.8182	2.99126	3.69697	1.57112	3.737	2.99379	3.18622	2.72763	4.47161
CG12567	168.339	172.996	179.395	165.2	161.737	145.019	161.762	177.661	173.5	186.621	184.919	203.618
CG12576	127.732	126.585	127.831	104.877	122.503	126.813	141.589	134.532	125.739	120.101	122.603	116.581
CG12581	766.933	780.761	760.375	1046.16	957.412	1009.76	771.042	765.227	699.989	766.319	752.895	731.588
CG12582	330.567	308.576	304.86	303.091	334.604	334.262	289.023	270.044	243.402	320.118	305.145	294.567
CG12592	0.475343	0.195549	0.278347	0.536801	0.556513	0.488279	0.251379	0.490098	0.417738	9.36359	13.3584	12.0574
CG12605	8.42037	7.03976	6.40199	8.65591	5.00862	5.23156	9.67808	12.8651	14.1335	8.32319	8.32276	9.18277
CG12607	5.09296	1.49921	0.347934	1.2749	0.973899	1.95312	2.70232	2.2667	3.13303	5.98229	6.43441	4.39176
CG12608	96.8342	99.6647	112.035	96.2216	98.2942	93.4009	95.084	95.7529	103.181	100.008	98.6143	105.322
CG12643	55.3435	55.6011	61.5148	44.8229	38.7472	63.8251	55.7433	70.3903	67.0469	46.2327	55.9514	59.2489
CG1265	44.886	44.6503	49.2675	41.4679	50.0166	54.6873	43.4885	37.8601	38.9888	39.4051	38.3267	40.9632
CG12659	28.7922	34.3514	34.6543	33.1475	28.5909	30.6221	25.515	26.6491	32.1658	30.3016	32.1021	34.1759
CG12688	1.76556	1.17329	2.01802	1.7446	1.66954	1.88336	1.44543	0.980196	1.04434	1.5606	1.18897	1.7567
CG12702	96.4947	100.968	103.824	88.3038	89.5987	108.956	92.1303	82.214	79.7879	79.9806	86.5148	77.295
CG12708	20.7114	22.9444	24.5642	27.8465	24.6953	27.9714	18.4135	18.8075	18.102	17.9469	18.6738	24.5939
CG1271	8.62409	7.17012	7.09786	6.57581	5.21731	6.97542	9.5524	7.90283	9.1206	7.67294	8.04301	8.46412
CG12713	10.4576	11.5374	12.7344	12.9503	15.0259	15.6947	13.4488	12.9263	13.0891	11.4444	12.1694	11.738
CG12717	37.6879	40.1527	39.7341	40.3272	35.1995	37.3882	43.3	39.1466	36.8305	39.6652	36.2984	38.5676
CG12728	27.4341	30.8315	33.68	28.7188	28.7996	25.4603	31.3595	30.0185	26.596	27.2454	30.0039	32.7386
CG1273	86.0371	43.0207	22.059	71.9984	95.6507	30.9709	21.2415	20.4003	23.0452	79.3954	50.4262	44.3967
CG12730	44.2069	43.1511	44.466	42.4744	46.3297	48.2699	41.5404	50.6639	47.7613	44.5421	40.0752	47.6706
CG12736	42.0339	39.8268	46.484	44.219	41.6689	44.4334	49.8359	42.0872	44.0713	38.7548	39.0261	39.9251
CG12744	11.9515	15.318	12.1777	16.3724	17.878	17.0898	15.7112	13.1101	13.9246	14.1104	11.8197	11.9775
CG12746	35.6507	35.9158	43.3526	28.9872	34.156	38.8531	37.3298	39.6979	38.4319	34.2031	33.0113	36.3318
CG1275	30.8973	25.8124	24.0075	20.9352	24.5562	21.4145	28.4687	29.8347	30.9126	24.9696	23.7094	26.1909
CG12768	9.37105	7.43086	6.54116	8.65591	11.8955	8.92854	10.118	11.8849	12.9499	7.28279	8.3927	8.46412
CG12769	1.83347	2.02067	2.29637	1.5433	1.66954	2.72041	5.9074	1.40903	2.50643	1.49557	1.81842	1.597
CG12772	29.5392	29.1368	34.863	32.4094	30.33	31.9474	31.4224	29.5897	31.2607	29.7814	27.9757	30.2632
CG12773	136.152	134.016	119.829	111.319	157.911	147.67	127.889	98.0196	93.7125	126.278	119.596	105.562
CG12795	20.5077	21.3148	21.7111	24.4244	20.6606	20.0892	18.7906	15.8057	17.6842	20.6129	21.6112	22.5976
CG12811	40.8795	37.3498	39.4557	35.3618	40.6255	38.6438	34.1875	37.2475	38.4319	36.0888	36.2984	37.849
CG12814	305.238	320.7	338.122	242.299	250.222	292.41	316.612	331.061	297.22	315.566	313.258	305.507
CG12818	13.4454	13.2973	13.8478	11.6083	13.0781	15.0669	13.9515	14.2128	12.4625	12.0946	11.0504	13.2551
CG12821	17.3161	17.7949	20.8761	22.2772	18.4345	21.8331	15.8369	16.4183	18.8678	19.5075	19.2333	21.4797
CG12825	1.49394	1.62957	2.01802	1.1407	1.25216	0.83705	0.816981	1.16398	1.67095	1.8207	1.25891	1.67685
CG12848	23.6314	26.6598	30.827	22.4785	25.5301	34.6678	27.0232	26.0365	27.3618	26.9853	26.0873	26.0312
CG12851	5.56831	4.62799	3.75769	5.43511	4.6608	3.13894	7.66705	9.00555	9.3991	7.15274	6.22459	7.74547
CG12859	39.2498	44.194	49.6154	47.6411	56.6252	63.6856	41.4147	44.1088	45.9511	37.0642	41.1242	44.4766
CG12863	17.3161	17.8601	21.0848	14.2252	13.6346	17.9966	15.8369	18.7463	19.4944	17.6217	15.5265	17.4872
CG12868	10.865	12.0588	12.6648	11.0044	10.7824	10.2539	22.247	13.4164	14.5512	8.25816	10.2811	10.8596
CG12869	1.35812	0.717012	1.80926	0.469701	0.765206	0.767296	2.13672	2.32797	2.85454	0.845324	0.83927	1.19775
CG12877	61.9304	62.3801	61.8627	66.2949	62.0513	63.4066	68.3122	65.6732	63.0784	61.1234	59.3784	58.1309
CG12880	380.614	385.101	358.164	432.662	448.132	337.959	304.86	260.242	249.18	370.707	340.324	325.549
CG12883	10.2538	10.8856	13.2215	11.0044	10.852	13.3928	15.397	12.62	12.0448	9.62369	10.2111	13.0156
CG12895	33.5457	34.2862	38.2728	33.4159	32.9039	37.3882	22.4356	24.0761	25.6212	30.0415	30.3536	33.1378
CG12909	49.1641	54.884	64.6462	58.1087	56.9731	63.1275	61.7763	54.8297	60.9201	46.4278	54.2728	54.0586
CG1291	38.9102	35.8506	36.3939	25.9677	40.9733	38.6438	32.4279	28.4257	26.5263	34.008	31.4027	30.1035
CG12910	0.814874	0.521464	0.417521	0.335501	0.486949	0.627788	1.06836	0.980196	0.905098	0.910349	1.11903	0.798502
CG12911	6.17946	4.43244	6.19323	1.2749	2.50431	3.76673	2.76517	2.51175	1.5317	5.85224	7.06386	5.19026
CG12913	0.814874	0.391098	0.278347	0.738101	0.208693	0.139508	1.25689	1.59282	1.25321	0.520199	1.04909	1.4373
CG12917	0.339531	0.782195	0.487108	1.2078	2.01736	0.418525	1.50827	0.796409	1.04434	0.845324	1.04909	1.67685
CG12926	1.01859	0.782195	0.765455	1.1407	0.973899	1.11607	1.69681	1.53156	1.74057	1.0404	1.04909	0.319401
CG12929	13.9887	17.2735	19.0668	13.6213	20.0345	19.7404	14.2657	16.357	16.5006	14.1104	13.848	15.4111
CG12935	18.6063	18.2512	23.5204	19.1906	22.191	24.972	18.3507	19.4201	23.1844	19.6375	15.5265	19.0043
CG12942	52.4236	59.0558	61.7931	62.1347	58.9904	55.7336	54.2978	51.3378	51.8691	53.1904	54.3428	54.9369
CG12945	71.3015	78.5455	76.128	75.2863	78.538	76.0321	95.8382	76.2715	71.7116	74.5185	78.3319	74.101
CG12947	12.0194	12.3196	13.4998	14.091	10.5738	13.8811	9.04964	9.61818	7.93701	10.2089	8.18289	9.18277
CG12948	105.187	101.555	98.0479	122.055	133.355	115.583	105.202	110.395	105.618	104.04	103.02	110.912
CG12950	12.6306	14.2099	9.88133	9.72952	9.59986	4.67353	17.3451	16.7859	17.1272	14.6306	13.9179	13.4148
CG12964	17.7235	14.9921	12.3169	14.5607	15.8606	12.6255	41.8546	17.521	17.7538	18.7272	16.8553	17.1678
CG12974	2.03719	1.56439	1.87884	1.9459	2.08693	1.32533	1.50827	2.69554	1.8102	1.75567	1.6086	1.35745
CG12975	24.7179	28.159	34.6543	31.2016	31.7908	31.1104	29.0343	29.9572	32.2354	27.6356	30.9831	34.0162
CG1299	14.0566	14.2099	16.7008	10.2663	11.6868	16.0435	29.0971	14.0291	16.3614	11.7045	7.90313	7.34622
CG12991	68.1778	70.4628	61.0277	64.4832	66.0164	61.7325	68.2494	66.5308	60.2935	60.2781	59.5882	57.6518
CG13001	61.6588	71.3753	71.744	64.0806	64.7643	57.1287	55.6804	64.9993	69.6229	67.3658	71.1981	72.8234
CG13003	3.46322	1.69476	1.11339	1.5433	1.87823	1.46484	1.88534	2.02165	0.696229	1.75567	1.11903	0.958202
CG13004	15.6184	12.9062	12.804	15.2988	17.7389	11.5094	12.7575	13.4164	11.4878	15.606	13.6381	17.567
CG13005	16.4333	17.2735	17.1184	17.5802	16.9041	16.3922	14.0772	16.4795	16.6399	17.2316	18.8136	19.0043
CG13014	18.1989	19.3593	21.7111	16.3053	19.1997	22.1121	21.1787	14.5192	16.0133	18.0769	15.3866	17.0081
CG13016	34.4963	35.3943	36.1156	26.5716	32.7647	36.9697	39.5922	29.8347	30.5645	33.1627	30.1438	29.864
CG13018	5.16087	5.47537	7.65455	3.89181	6.6086	5.85935	5.21611	5.20729	6.89267	6.24239	5.24544	5.19026
CG13023	5.22878	5.41018	6.05406	8.25331	8.55639	10.8119	2.9537	1.89913	2.50643	7.15274	9.30191	8.38427
CG13024	3.73484	3.51988	5.01025	5.36801	4.73036	6.76616	6.66154	4.90098	5.29134	4.48672	5.03562	4.95071
CG13025	45.4971	47.3228	51.5639	45.3597	42.4342	46.6656	49.8359	43.2512	40.1028	47.7933	44.831	44.4766
CG13029	0.746968	1.56439	1.67008	1.0065	0.765206	1.25558	1.1312	0.857672	0.765852	1.43055	1.11903	0.958202
CG13041	45.4292	45.3022	41.1954	28.3833	38.3299	35.7839	39.0894	51.2765	53.54	30.5617	33.0812	32.9781
CG13043	19.0816	23.7918	11.8298	7.64941	11.7563	34.5283	25.3264	33.0204	30.3556	36.9341	66.7919	33.2975
CG13044	24.4462	35.7854	25.26	14.8962	15.5824	31.1801	22.1842	39.3304	43.584	40.9657	70.9883	38.5676
CG13046	27.502	30.8315	35.6981	25.2296	26.8518	40.3877	60.5195	21.6868	32.6532	24.5794	26.8567	25.3125
CG13056	0.746968	0.717012	0.626282	0.805201	1.11303	2.92968	0.251379	0.673885	0.556983	0.520199	1.39878	0.239551
CG13059	1.42603	1.23848	1.73967	2.1472	0.347821	1.6741	4.71335	1.16398	0.278492	1.69065	11.8197	1.9164
CG13060	5.63621	6.64866	5.77571	4.42861	5.21731	4.39451	7.03861	10.1083	8.63324	4.42169	5.73501	5.50966
CG13063	1.96928	1.23848	0.974216	0.671001	0.556513	1.6741	1.31974	1.34777	1.11397	4.48672	7.06386	4.39176
CG13064	11.4761	11.2115	6.54116	13.3529	12.1737	5.92911	3.95922	8.63798	6.75342	8.51826	9.86143	9.02307
CG1307	103.353	105.01	121.29	100.784	117.563	127.859	108.344	91.6484	100.744	95.9768	95.3271	97.0978
CG13071	8.48827	10.69	7.9329	4.29441	3.40864	3.06918	5.15327	6.43254	5.63946	1.43055	2.86751	2.23581
CG13077	1.0865	0.586647	0.487108	0.1342	0.139128	0.0697542	1.38258	1.04146	1.04434	1.3005	0.83927	0.878352
CG13081	1.62975	1.04293	0.0695868	0.872301	1.7391	0.139508	0.314224	0.612623	0.417738	0.585224	0.209818	0
CG13082	38.0275	16.3609	7.72414	24.4915	35.4777	12.486	12.8832	15.4381	11.9055	31.6021	16.8553	12.6962
CG13085	1.15441	0.782195	0.974216	0.402601	1.04346	0.83705	1.06836	1.34777	0.905098	0.975374	1.25891	0.798502
CG13088	16.5012	19.6201	18.5101	10.4676	9.94768	13.1138	16.6538	16.7246	16.7095	16.4513	18.2541	15.2514
CG13089	91.0622	94.1894	96.5865	76.0915	89.6682	92.215	94.2042	86.1347	86.6109	88.1738	85.6755	92.6262
CG1309	94.7291	91.0606	83.713	82.6002	92.8682	88.6576	87.2913	86.6861	85.1489	92.9856	91.4105	82.3256
CG13090	53.4422	57.0351	55.8782	45.2926	48.0688	52.9434	54.2978	54.2784	56.325	52.215	51.6851	53.1004
CG13096	341.568	361.57	342.715	346.706	342.673	380.997	355.387	346.071	362.596	325.58	353.473	345.113
CG13097	89.6362	98.0352	95.334	94.4099	93.8421	97.5861	100.552	98.1422	96.0797	95.8467	101.971	99.174
CG13101	6.31528	4.9539	5.42777	4.96541	4.45211	7.74272	3.26792	3.12438	3.62039	4.22662	4.26629	3.99251
CG1311	229.795	217.776	210.848	139.434	188.241	201.869	225.173	175.884	169.601	218.159	204.992	188.846
CG13117	5.29668	3.97616	3.34017	3.48921	4.86949	2.30189	9.80377	6.24875	6.89267	3.83647	4.96568	6.14847
CG13123	15.89	17.7949	21.9199	16.5066	18.2258	17.0898	14.3286	16.5408	19.1463	19.1173	18.0443	20.282
CG13124	45.633	40.4786	35.7676	28.1149	42.8515	48.1304	51.0299	46.8656	45.8119	34.7883	43.1525	35.0542
CG13126	22.3411	21.7059	24.3554	25.0954	21.8432	26.0183	29.7255	25.7914	27.0137	22.8888	24.5487	22.6775
CG13142	17.6556	21.7059	19.4843	18.2512	15.5824	18.9731	17.4708	18.1949	17.6146	16.4513	16.4357	17.1678
CG13151	26.3476	30.2449	29.2961	19.9287	19.3388	21.3448	24.8237	24.1373	26.5263	23.6691	23.9891	24.8334
CG1316	314.541	313.921	321.978	320.537	276.448	293.456	270.861	326.834	310.379	320.703	303.256	322.914
CG13163	20.9151	19.7504	23.3116	21.472	21.6345	20.3682	20.1103	20.8292	21.792	21.9784	20.6321	22.6775
CG1317	140.566	125.542	122.473	106.689	141.772	131.138	130.089	105.126	95.0353	118.931	104.279	96.459
CG13183	0.950687	1.30366	1.32215	0.536801	1.04346	1.04631	35.6329	1.47029	7.03192	1.10542	1.25891	0.798502
CG13185	283.44	213.213	214.815	325.167	249.944	230.189	285.189	247.622	213.882	250.411	249.683	237.634
CG13188	32.0517	35.264	38.9686	31.5371	30.9561	55.8731	64.5415	58.873	53.4704	34.9834	45.8801	40.4841
CG13189	21.4584	17.0779	16.9096	19.8616	20.7997	17.5083	19.6704	19.1138	15.9437	17.4917	15.5964	16.3693
CG1319	29.6071	23.2051	27.7652	27.1084	29.6343	29.0177	25.2636	23.2797	27.5011	30.0415	32.172	29.0655
CG13192	24.2425	25.2258	27.4868	26.5716	27.13	26.8554	23.6296	26.0365	25.3427	26.7903	28.2554	27.4685
CG13197	38.367	37.2195	39.8037	34.4895	34.5734	36.6907	38.9637	40.9845	44.3498	39.6652	39.166	40.1647
CG13203	3.05578	3.4547	3.75769	7.64941	6.95642	4.32476	3.14224	7.53526	4.38624	4.29164	4.12641	4.71116
CG13204	57.924	58.8602	60.5406	63.007	56.2774	62.9183	46.8193	61.0785	54.9325	57.8071	54.1329	56.7735
CG13220	74.0857	76.1989	90.6717	84.2777	92.2421	91.657	72.7742	74.3724	80.2056	80.5008	80.5	91.2688
CG13227	3.66693	4.30207	2.36595	2.684	3.54777	1.81361	1.57112	2.32797	3.06341	1.43055	1.74848	2.47536
CG13229	0.679062	0.847378	0.835042	0.603901	0.765206	1.25558	1.1312	1.77661	1.46208	0.780299	0.489574	0.958202
CG13239	0.814874	0.782195	0.835042	1.0736	1.11303	1.39508	0.188534	0.183787	0	0.715274	1.04909	1.03805
CG13247	2.98787	2.54214	2.57471	4.76411	4.38254	4.25501	2.26241	1.71534	2.22793	2.8611	2.58775	2.63506
CG13248	2.44462	1.62957	1.0438	1.2749	1.87823	1.60435	4.83904	4.28836	4.66474	2.47095	2.23805	3.03431
CG13251	1.90137	1.82512	1.32215	3.08661	2.01736	1.18582	1.38258	2.14418	1.74057	0.715274	1.18897	0.558951
CG13252	65.6653	66.7473	63.6024	62.0005	68.5207	63.8251	51.2813	51.2153	45.5334	68.7313	58.9587	54.378
CG13272	8.01293	12.5151	11.5514	9.39402	8.55639	9.69583	78.493	11.6398	23.1148	7.60791	6.29453	7.90517
CG13283	1.01859	1.04293	0.556695	0.2013	1.11303	0.139508	1.1312	1.16398	1.5317	0.195075	0.90921	1.03805
CG13284	10.3217	5.86647	3.40976	3.62341	5.49557	1.6741	6.15878	9.18934	10.3042	13.135	9.37185	10.6999
CG13288	9.30315	10.2337	10.3684	9.86372	8.76509	5.92911	13.5116	16.2345	14.6208	7.08771	7.76325	8.22457
CG13293	9.98221	8.73452	8.21125	9.93082	8.69552	5.7896	14.8314	18.8688	17.545	13.07	12.7989	16.1297
CG13295	22.7486	24.8999	23.7987	24.3573	24.6257	24.7627	23.4411	23.9535	23.3933	18.0119	18.3241	17.0081
CG13298	193.465	194.767	200.758	184.995	208.832	196.288	179.17	184.461	174.545	191.173	172.68	165.05
CG13300	154.758	134.147	123.586	139.904	133.981	105.399	149.445	123.26	94.3391	160.677	144.285	128.639
CG13314	0.271625	1.04293	0.347934	0.536801	0.347821	0.906805	1.69681	1.04146	0.835475	0.650249	0.769331	0.798502
CG13318	3.46322	2.54214	1.32215	2.0801	0.278257	0.0697542	3.01655	1.34777	0.417738	1.3005	1.32884	0.399251
CG13319	39.0461	37.6757	45.7186	31.6713	36.3125	38.016	38.9009	38.3502	37.8749	36.9341	37.2077	38.2482
CG13322	72.3201	75.1559	67.8472	62.5373	58.9904	62.43	62.719	65.2443	69.2052	67.886	68.7502	63.6406
CG13332	0.814874	1.10811	0.417521	0.671001	0.556513	0.348771	1.1312	1.65408	0.974721	0.520199	0.139878	0.239551
CG13339	7.46968	8.66933	11.8298	9.39402	9.11291	8.51001	7.79274	10.4146	10.3042	7.21776	8.46264	9.26262
CG13344	27.0267	27.8983	31.1053	32.0068	29.0083	26.7159	27.3374	29.1608	29.2416	28.806	26.507	28.9058
CG13349	210.849	212.692	214.536	186.136	187.406	189.662	203.365	224.649	229.059	231.489	232.058	231.246
CG13358	0.679062	0.260732	1.25256	0.738101	0.556513	0.418525	1.25689	1.16398	0.696229	0.910349	0.489574	0.638802
CG13364	119.854	128.932	161.998	149.029	154.293	167.131	117.582	125.649	156.234	117.045	117.008	139.977
CG13365	17.7235	23.0096	22.3374	20.5997	21.4258	24.2047	18.5392	19.849	25.4124	18.7922	20.0725	22.3581
CG13366	286.632	260.145	264.221	318.055	260.17	265.205	277.019	293.017	266.586	287.28	288.289	295.366
CG13367	57.7882	63.2275	64.2982	67.4356	63.1643	64.1041	57.0001	60.5884	64.262	60.018	63.0152	58.0511
CG13369	26.4834	26.2687	27.0693	30.0609	31.1648	36.4814	21.1787	26.5878	26.8745	19.1173	23.5695	21.0805
CG13373	23.0881	26.5946	26.8605	23.2837	23.9301	29.0177	22.247	27.3842	29.3809	20.1577	23.1499	25.2327
CG13377	104.1	107.03	105.981	118.566	100.59	101.213	75.288	103.472	97.8898	114.184	120.156	124.566
CG13384	111.162	74.3086	85.2439	92.7995	109.564	75.3345	87.417	94.4052	85.9147	80.4358	79.5209	79.5308
CG13390	17.0445	19.7504	19.7627	19.7274	21.1475	19.1824	20.9273	21.1355	23.7414	19.8326	19.0934	20.6812
CG13392	8.89571	8.27823	9.5334	7.24681	7.51293	11.8582	6.53585	9.37313	10.5827	8.19314	9.79149	10.6201
CG13397	10.3217	6.58348	6.12364	5.83771	7.93032	9.27731	6.473	6.92264	6.96229	6.17737	6.64422	6.06862
CG13398	17.2482	16.5565	14.5437	17.446	13.9128	13.5323	14.8314	15.8669	15.317	18.0769	16.0161	18.5252
CG13403	1.0865	1.75994	2.01802	0.335501	0.417385	0.488279	1.63396	0.918934	0.626606	0.845324	1.39878	0.958202
CG13404	2.85206	2.41177	2.6443	2.013	2.57387	1.88336	2.32525	4.2271	3.96851	3.51134	3.42702	3.51341
CG13408	1.35812	2.02067	1.94843	1.5433	1.11303	2.16238	1.94819	2.2667	2.4368	1.23547	1.88836	1.35745
CG13409	5.4325	5.21464	6.47158	6.24031	6.88685	4.95255	5.9074	7.22895	7.31041	5.52712	5.10556	5.19026
CG13436	8.8278	8.47378	6.68034	10.6689	6.88685	6.90567	5.71887	7.04516	6.19644	6.11234	7.20374	7.66562
CG1344	148.307	156.961	143.975	139.367	139.407	144.879	140.395	134.471	132.91	150.728	153.447	152.354
CG13458	0.611156	0.130366	0.208761	0.671001	1.11303	1.46484	0.691292	0.55136	0.765852	0.585224	0.83927	1.1179
CG1347	127.188	111.724	110.782	125.611	106.503	95.4237	141.715	125.281	105.827	124.848	125.191	119.296
CG13472	109.736	107.226	105.911	97.4965	94.329	97.3769	103.191	108.189	107.776	109.177	106.867	101.729
CG13484	15.6863	17.469	19.0668	20.3984	19.7562	21.6238	16.2768	18.9913	22.9756	20.0927	19.0235	21.7193
CG13502	0.611156	0.847378	0.904629	0.805201	0.556513	1.11607	0.879826	0.735147	0.696229	1.23547	1.04909	1.2776
CG13506	130.584	145.293	136.669	125.142	131.755	157.156	161.134	140.781	135.417	121.857	129.597	123.848
CG13516	25.3969	25.6821	29.644	12.2122	10.1564	16.1132	12.0033	11.8849	12.4625	19.9626	24.199	24.7536
CG13531	72.388	69.6154	61.1668	73.743	67.4773	63.0578	60.7708	63.774	53.1919	85.2477	82.5982	78.4129
CG13532	21.73	18.6423	19.2756	25.2296	24.9735	19.4614	28.343	33.2041	34.3937	26.2701	23.8493	24.9133
CG1354	444.106	441.028	469.294	375.291	372.447	438.405	417.477	454.627	452.549	444.25	458.871	450.914
CG13545	9.64268	24.3132	5.91488	5.16671	4.10429	31.0406	6.59869	15.4994	10.8612	40.3154	83.0878	42.5602
CG13551	230.338	238.83	278.069	266.589	296.343	291.294	201.103	227.344	248.484	225.766	249.613	283.149
CG13559	1.56184	0.130366	0.0695868	0.1342	2.36518	0.139508	1.06836	1.16398	0.835475	0.455174	0.559514	1.1179
CG13562	12.8343	11.5374	13.2215	11.0715	12.1042	11.928	11.2492	12.4975	13.7157	9.88379	10.4909	10.6201
CG13567	34.3605	36.1114	42.1	38.3142	38.3994	35.7141	30.354	30.5086	34.0456	39.9253	38.6764	38.887
CG13585	59.4179	60.4246	61.9323	52.5394	57.46	44.8519	51.1556	58.5667	54.5148	51.1096	56.7906	63.2414
CG13599	22.0016	27.6376	27.4172	16.7079	19.5475	22.3213	21.43	20.4616	21.7224	19.7025	21.1916	24.1946
CG1360	11.8836	12.2544	12.5952	8.92432	9.53029	9.76559	11.3749	12.0687	11.4182	11.4444	12.1694	11.4186
CG13601	29.5392	30.7664	38.3424	34.8921	38.6777	44.2242	28.2801	33.3879	33.3494	29.0661	28.745	28.267
CG13602	0.950687	1.62957	0.835042	1.4091	1.46085	1.95312	2.19956	1.53156	1.8102	0.780299	0.769331	0.958202
CG13603	49.6394	51.4945	57.3396	48.1779	51.3384	52.6644	46.3794	44.4151	46.0904	50.6544	46.7893	51.4235
CG13604	91.5375	91.7124	85.8006	90.9878	88.4856	93.4706	81.5096	89.1366	91.4845	95.5866	93.5087	98.4553
CG13605	63.6281	59.9031	59.3576	51.3987	65.1121	58.1052	59.3882	49.4999	52.2868	58.2623	57.6299	56.0548
CG13606	1.62975	1.10811	1.46132	1.0736	1.66954	1.46484	7.7299	1.59282	3.48115	2.27587	1.32884	1.03805
CG13609	3.05578	2.73768	2.22678	2.1472	2.01736	1.46484	2.63948	2.7568	2.15831	1.95075	2.72763	2.31566
CG13611	0.54325	0.325915	0.765455	3.28791	2.01736	1.46484	0.942671	0.857672	0.765852	0.325125	0.629453	0.798502
CG13623	4.27809	4.36726	5.70612	4.62991	3.89559	5.09206	11.752	6.06496	6.82305	4.22662	4.8258	6.94697
CG13624	54.257	54.2322	62.0019	48.0437	41.5994	59.7793	83.3949	67.3885	59.8061	48.7037	55.0421	54.2981
CG13625	47.2627	48.2354	52.886	48.5134	41.0429	50.4323	52.6639	57.5865	58.6225	47.078	49.9366	47.99
CG13627	1.0865	1.10811	0.904629	1.2078	0.973899	1.32533	0.314224	0.490098	0.487361	0.650249	0.489574	0.638802
CG13630	111.841	113.549	120.872	90.9207	95.1638	105.399	109.601	97.5908	106.941	106.381	105.818	109.155
CG13631	1.76556	1.75994	1.67008	1.0065	2.713	2.99943	2.70232	2.32797	2.57605	1.75567	2.02824	2.07611
CG13646	6.5869	6.06201	4.2448	3.48921	3.26952	1.60435	5.27896	6.06496	5.50021	5.46209	5.24544	3.83281
CG13650	4.346	4.62799	3.27058	3.62341	4.59124	2.65066	4.33628	5.81992	4.73436	4.42169	4.54605	3.35371
CG13653	2.44462	3.12878	4.03604	1.8788	2.64344	3.48771	2.9537	3.92079	2.57605	3.51134	2.79757	2.95446
CG13654	2.51253	1.30366	1.11339	1.0065	2.15649	0.488279	0.879826	1.10272	1.18359	2.0808	1.39878	2.39551
CG13663	22.9523	24.0525	26.3734	22.8811	28.1039	20.996	15.7112	16.112	13.298	18.9222	18.394	16.1297
CG13667	21.4584	21.1845	22.1982	22.2772	21.3562	21.1355	20.1732	18.9913	18.0323	19.1173	19.0934	19.164
CG13671	30.2862	31.6137	26.0951	22.8811	33.9473	30.2733	29.9141	21.0742	22.0705	27.5055	25.9474	24.514
CG13676	433.988	380.864	342.298	279.069	380.794	358.048	314.412	277.518	253.497	361.799	344.66	320.279
CG13679	1.56184	3.0636	2.57471	2.3485	1.46085	2.4414	1.88534	2.45049	2.22793	4.35667	3.63684	4.63131
CG1368	33.2061	23.1399	20.041	17.0434	15.7911	11.1607	9.30102	8.94429	13.0195	25.5548	22.3106	25.7118
CG13685	2.91997	2.60732	2.6443	6.57581	4.86949	4.25501	2.76517	3.92079	3.06341	4.22662	4.75587	4.15221
CG13689	18.1989	18.7727	22.1286	17.5802	16.1389	17.0898	14.3914	20.4616	21.3742	18.7922	18.9535	21.2402
CG13690	29.4034	38.6535	46.2057	45.6281	49.2514	56.4311	35.8843	37.37	38.3622	40.3805	38.6764	40.4042
CG13692	2.85206	3.51988	3.89686	1.2078	1.9478	1.95312	6.34732	6.61632	6.40531	2.601	3.07732	3.67311
CG13698	131.127	117.851	124.004	132.657	133.215	127.65	120.976	121.238	108.542	129.66	127.149	118.019
CG13699	5.70412	5.93165	5.8453	1.8117	2.713	2.51115	2.3881	3.49195	2.78492	3.18622	3.63684	3.75296
CG13705	1.83347	0.065183	0.139174	0.2684	0.278257	0.488279	1.00552	0.245049	1.60133	6.43747	17.5547	12.4566
CG1371	257.025	217.581	183.848	186.002	268.448	232.491	232.023	173.862	164.867	220.174	218.21	187.089
CG13722	8.69199	5.86647	9.74216	8.05201	11.4085	21.7633	56.1832	8.63798	15.6652	10.7941	11.1903	8.22457
CG13731	20.7114	17.2083	23.3812	11.1386	15.3041	30.0641	10.4322	8.94429	8.98136	13.7203	15.8063	14.7723
CG13737	2.85206	3.58506	2.92265	2.2814	2.22605	3.20869	1.00552	2.32797	2.71529	1.95075	2.30799	2.63506
CG13742	42.713	47.2576	43.7701	32.812	27.9648	42.1315	27.4003	25.3013	24.5769	39.0149	39.6555	42.4005
CG13744	1.15441	0.912561	1.18298	0.603901	0.626078	1.32533	0.628447	0.735147	0.696229	0.585224	0.979149	0.958202
CG13751	59.0784	63.2275	75.7105	56.7667	64.9729	69.4752	69.6948	72.2895	83.4083	59.3677	58.4692	65.0779
CG13760	17.6556	19.4245	22.2678	22.6798	21.0084	23.3677	20.5502	22.9734	22.349	17.5567	19.2333	20.2021
CG13766	13.3096	11.6026	12.2473	11.6754	11.339	8.51001	10.118	12.8038	11.9751	13.8503	12.5891	13.2551
CG13773	20.5077	21.7059	25.7471	20.5326	18.9215	25.0418	20.1103	22.422	21.792	22.9538	24.4787	24.3543
CG13775	11.8836	11.7329	10.9251	8.52171	9.18247	12.3465	8.67257	8.82177	9.19023	8.77836	8.60252	9.18277
CG13779	132.349	137.145	162.764	139.367	154.989	158.133	132.728	160.752	174.197	142.34	151.978	167.286
CG13784	50.1827	46.6058	44.1181	42.9441	50.1558	42.1315	49.8987	42.6998	35.7166	46.3628	40.4948	38.4878
CG13796	1.96928	3.25915	1.6005	2.2814	2.22605	1.46484	2.51379	3.49195	2.36718	1.0404	1.39878	1.51715
CG13800	125.083	108.53	112.661	122.726	109.146	104.283	156.923	129.631	105.34	137.203	125.471	123.209
CG13807	18.5384	19.946	25.4688	19.9287	21.8432	23.4374	20.4874	23.5247	25.2035	19.1173	17.3449	19.0043
CG13822	7.33387	4.69317	4.2448	3.75761	7.5825	4.04574	3.01655	5.20729	4.45587	2.47095	2.65769	2.79476
CG13827	16.5691	18.7075	18.3709	18.2512	17.5997	16.9503	15.6483	21.9932	21.792	19.3774	17.275	20.0424
CG13830	65.122	52.4723	38.3424	54.4182	55.5818	20.438	117.457	120.748	108.473	76.7944	74.0656	79.5308
CG13840	1.96928	2.2814	1.80926	0.603901	0.83477	0.418525	2.45094	3.2469	3.20266	1.88572	1.67854	2.79476
CG13850	61.4551	64.7919	68.6126	61.2624	60.7295	75.195	62.9076	63.529	64.7493	66.9106	65.6729	65.8764
CG13865	73.3387	75.4167	76.8935	81.8621	74.5032	77.0784	65.4842	70.2678	71.7812	73.3481	75.3945	82.645
CG13868	15.0752	11.407	9.74216	13.8226	15.0954	5.7896	19.8589	19.6039	25.482	13.2651	14.4774	16.7685
CG13875	23.8351	22.8792	24.425	26.169	23.4431	22.4609	14.7057	25.6689	23.3237	28.2858	27.2063	26.7498
CG13876	14.1245	13.1018	11.3427	11.407	13.9128	14.4391	12.8832	12.375	13.3676	12.4848	14.4774	13.8141
CG13887	180.495	167.455	180.647	188.216	203.406	191.754	217.694	184.154	215.97	195.335	193.102	193.637
CG13889	3.53112	2.86805	2.50513	1.8788	1.9478	0.697542	4.08491	4.41088	4.31662	1.43055	1.6086	1.19775
CG13890	47.806	46.0843	56.5045	44.4203	46.0515	43.8754	47.0078	46.6818	49.2234	59.2377	63.0852	65.2376
CG13893	11.612	10.9507	13.0823	13.2858	12.5911	15.3459	13.3231	12.6813	14.2031	10.534	10.6308	11.5783
CG13894	38.7744	45.4977	46.3448	36.838	30.6082	41.0155	40.6605	45.3953	47.9702	39.145	48.1881	42.64
CG13895	65.122	70.0717	78.9115	69.3815	61.6339	70.1727	64.2901	68.7363	67.7431	69.5116	72.8067	76.4166
CG13896	26.2797	30.8967	31.8012	28.853	28.5909	27.9714	25.4521	34.9195	29.729	28.676	30.8432	33.3774
CG13897	63.7639	59.8379	55.6695	63.4767	56.347	47.8514	55.6804	68.1236	63.705	65.5451	61.0569	62.5227
CG13900	1041.68	1046.19	1009.5	1055.75	1111.01	1100.93	1053.97	958.203	883.376	1081.82	1018.66	953.651
CG13901	36.2619	37.8061	43.0743	36.2341	39.8603	42.2013	39.4665	40.6781	44.3498	43.6317	43.5721	45.9937
CG13902	35.1754	34.7425	40.1516	39.7233	40.2777	39.2716	33.3077	33.9393	39.7547	36.544	35.4592	36.0124
CG13907	26.1439	19.6201	14.7524	17.9157	23.304	13.6718	24.698	22.9734	16.988	14.3705	11.8897	14.6126
CG13917	318.073	319.788	307.156	348.853	292.378	269.739	294.553	279.662	240.408	274.47	261.782	250.091
CG13919	9.50687	10.0382	9.95092	9.93082	9.94768	8.99829	7.91843	9.2506	10.5131	10.534	11.47	10.6201
CG13920	3.53112	3.71543	3.6881	1.8788	4.79993	2.85992	3.95922	2.38923	7.79777	3.64139	2.44787	2.23581
CG13921	133.504	124.304	123.03	150.103	161.458	142.996	118.839	105.494	95.9404	126.408	118.967	109.954
CG13924	0.679062	0.847378	0.904629	0.603901	1.04346	0.558034	1.8225	1.53156	1.04434	1.0404	0.83927	0.718652
CG13926	34.4284	38.0668	35.3501	32.3423	32.8343	33.9703	35.1302	36.2673	42.6092	32.5775	33.0113	34.3356
CG13928	121.892	123.261	121.012	146.748	119.303	91.099	168.864	205.412	214.717	133.561	127.639	138.7
CG13933	66.4802	64.5311	68.2647	69.6499	61.9121	62.0115	61.8392	62.4875	54.654	67.1057	65.4631	62.5227
CG13937	7.6734	6.77903	6.3324	8.18621	7.3738	7.25444	8.23266	9.06682	7.72815	8.45324	8.67246	8.62382
CG13954	2.78415	1.49921	3.54893	1.8117	2.78257	3.55746	3.07939	2.69554	1.32284	3.51134	3.5669	2.79476
CG13957	48.6887	49.0828	49.4067	42.0047	37.356	41.5735	40.1578	40.8007	38.6407	46.7529	46.8593	44.796
CG13982	1.49394	0.391098	0.278347	1.2749	1.32172	0	1.63396	1.28651	2.29756	0.715274	0.559514	0.638802
CG1399	296.411	261.123	237.917	320	282.152	216.099	262.251	285.911	249.529	330.001	298.85	309.18
CG13993	86.9199	91.1258	103.267	99.0398	110.398	111.607	104.699	106.658	119.612	97.0172	95.1872	108.836
CG13994	27.2983	29.6582	32.1491	24.0218	25.5996	28.5295	23.5039	27.2617	35.1596	22.7587	23.9891	26.5103
CG13995	0.814874	0.977744	0.347934	1.0736	0.278257	0.488279	0.691292	0.980196	1.60133	0.650249	0.979149	0.798502
CG14005	20.1681	21.7711	21.9199	21.2036	21.4953	23.9954	21.3672	21.3805	25.4124	20.2227	21.1916	21.7991
CG14015	1.62975	1.75994	0.904629	1.7446	1.04346	0.697542	2.32525	2.02165	2.57605	2.66602	2.51781	2.47536
CG14024	2.2409	2.41177	2.29637	2.3485	3.6869	1.46484	3.01655	4.2271	4.10775	2.27587	2.58775	4.15221
CG14040	26.2797	23.7918	20.5977	17.9157	21.2866	19.6707	23.3154	22.2995	20.8173	22.4986	21.7511	21.0805
CG14043	51.3371	53.9063	54.7648	62.1347	63.0251	66.964	52.0354	50.4188	54.5148	50.5244	50.0765	50.7847
CG14050	6.72271	6.97458	5.77571	6.03901	5.42601	5.65009	6.91292	11.0885	8.91174	7.67294	6.99392	7.82532
CG14054	0.88278	0.847378	1.0438	1.2078	0.486949	2.16238	1.19405	1.16398	1.25321	0.910349	0.699392	0.958202
CG14057	16.5691	18.9031	21.8503	16.775	16.6954	21.2053	19.9846	17.6435	16.9184	15.8011	18.1842	20.4417
CG1407	127.324	124.043	126.718	113.198	128.902	123.744	116.514	100.899	107.289	131.155	121.414	116.022
CG14073	153.264	114.787	117.95	174.527	132.381	120.884	149.759	142.006	117.593	164.903	149.95	149.959
CG14074	8.69199	11.5374	12.1777	11.2728	8.27814	10.2539	9.74093	10.2921	10.8612	8.84339	9.44179	9.18277
CG14075	42.6451	0	1.25256	10.8031	7.65206	6.48714	8.04412	7.10642	8.77249	10.6641	13.0786	8.70367
CG14079	1.96928	2.15104	1.39174	1.4091	1.11303	1.11607	1.19405	0.55136	1.39246	0.585224	0.90921	0.878352
CG14100	30.6936	30.2449	32.845	28.182	21.9823	30.6221	31.548	27.4455	32.1658	30.1065	28.0456	28.5065
CG14102	23.7672	26.2035	24.0075	20.3984	19.3388	22.5306	16.0882	16.4795	18.1716	20.5479	20.2824	20.6014
CG14103	140.498	159.177	159.076	144.399	154.78	155.691	129.397	138.024	140.638	145.656	152.188	155.069
CG14104	8.48827	14.0143	16.4921	15.6343	14.9563	13.3231	10.118	13.2326	13.9246	11.4444	12.1694	13.8141
CG14109	6.24737	4.9539	2.22678	5.77061	7.93032	3.3482	5.59318	6.37128	4.80398	5.13697	3.14726	2.47536
CG14117	15.0073	16.8824	19.3451	15.9698	13.9824	12.9045	14.4543	17.6435	18.0323	17.2316	17.6247	19.0842
CG14130	12.7664	13.9492	11.2731	8.85722	11.4781	11.9977	10.1808	12.4362	12.3233	10.404	10.7007	11.4186
CG14132	16.1617	19.946	15.4483	11.1386	15.5824	11.7885	16.9052	13.4164	14.5512	18.337	14.4075	15.6506
CG14135	16.9086	21.1193	20.2498	16.1711	17.7389	19.1126	14.8314	19.2364	19.1463	19.8326	21.1216	19.6431
CG1416	243.308	269.14	237.987	244.848	256.901	288.085	237.49	249.154	281.834	254.247	246.676	249.053
CG14174	14.6677	16.4261	16.0746	14.1581	12.1042	13.7416	14.8314	15.3768	14.4119	15.541	15.2467	13.0156
CG1418	42.7809	41.1304	36.1852	45.1584	48.3471	39.4809	34.9417	34.8582	41.4256	45.0623	40.8445	38.1684
CG14180	6.85853	5.345	5.2886	9.59532	8.55639	5.99886	6.72438	10.7209	8.35475	7.21776	7.27368	8.62382
CG14182	24.582	22.2274	26.1647	24.2231	24.4866	21.4843	18.5392	23.2184	23.3933	24.1893	28.3254	27.5483
CG14183	2.78415	2.93323	3.89686	2.8853	2.713	2.37164	1.69681	2.45049	3.48115	3.3813	3.07732	2.87461
CG14184	45.5651	47.6487	48.502	44.2861	46.8863	42.7593	40.0321	45.6404	47.831	44.9972	47.5587	49.2676
CG14186	3.46322	4.04134	4.10562	5.03251	4.79993	4.88279	5.9074	6.4938	8.77249	5.13697	4.68593	5.98877
CG14191	2.03719	0.912561	0.765455	0.0671001	0	0	0.377068	0	0	1.10542	1.32884	0.0798502
CG14194	136.967	125.477	133.955	115.077	126.955	128.138	119.028	104.146	102.206	125.238	125.191	115.064
CG14196	1.83347	2.34659	1.94843	0.872301	1.11303	2.92968	2.19956	2.20544	1.67095	1.36552	1.6086	1.19775
CG14200	188.983	172.083	169.374	214.72	173.493	159.249	172.572	188.075	166.538	182.915	187.367	196.112
CG14207	183.347	181.926	182.944	147.352	200.484	202.008	207.199	201.553	198.216	158.401	166.945	160.18
CG14210	23.7672	28.8109	31.9404	31.2687	34.156	33.9703	27.5888	28.9771	29.7986	23.0188	27.2763	30.7423
CG14215	230.542	229.509	223.095	238.742	208.693	231.165	239.878	221.647	200.375	238.446	239.262	219.428
CG14220	50.9975	60.9461	56.7829	54.284	51.1992	54.6175	46.0652	52.3792	52.3564	52.5401	62.0361	54.8571
CG14221	1.90137	2.80287	2.22678	2.3485	2.29562	2.09263	1.8225	1.59282	1.18359	3.25125	2.72763	1.51715
CG14222	70.0113	74.5041	75.8497	81.8621	81.7379	85.5186	68.1237	71.0642	76.446	71.3323	66.9318	67.5533
CG14223	146.813	142.751	148.29	201.971	199.858	187.848	129.837	132.02	120.239	137.853	130.367	122.091
CG14229	22.9523	26.2035	28.8785	31.0674	30.6778	33.203	23.0012	24.2599	24.1592	26.7903	27.4861	30.0237
CG14230	49.0283	55.3403	50.6592	55.2234	55.5122	60.5466	54.4235	49.8062	53.6097	51.3047	49.6568	53.8989
CG14231	31.848	34.1559	30.5486	37.7103	37.6342	40.3877	30.9824	30.8762	31.3999	30.2366	31.7524	35.2938
CG14232	34.768	33.6344	33.2625	39.7904	42.3646	33.1332	34.6274	38.7178	39.8939	36.0238	36.7181	38.1684
CG14234	31.5764	28.7457	30.5486	31.5371	31.5126	27.7622	30.6054	36.0835	37.0394	28.806	33.9905	32.4192
CG14252	10.7971	14.9269	16.4921	12.3464	12.5911	13.7416	14.4543	16.4795	18.9374	13.2651	13.1486	14.8521
CG14253	14.5319	5.54055	6.8891	4.16021	16.9041	9.48657	20.1732	17.8886	16.6399	9.75374	9.79149	9.90143
CG14257	23.4955	19.6853	12.1777	27.6452	31.93	12.8348	13.8887	15.6219	17.2665	26.5952	25.318	26.9894
CG14258	0.475343	0.782195	0.347934	0.335501	0.695642	2.72041	0.628447	1.59282	1.39246	1.95075	4.05647	2.63506
CG14260	3.66693	4.04134	3.27058	1.8788	1.39128	2.02287	1.57112	1.89913	2.36718	3.51134	3.07732	4.55146
CG1427	91.4696	99.2736	101.04	87.3644	85.5639	95.2145	71.4544	87.5438	83.7564	93.1157	91.8302	93.6643
CG14270	35.3112	34.9381	43.0743	33.0133	39.0255	39.6204	33.7476	37.0637	33.0013	34.7233	35.1095	41.9214
CG14275	11.8157	11.9937	11.9689	8.58881	7.3738	9.27731	16.7167	14.0903	13.1587	8.19314	9.37185	9.10292
CG14277	0.0679062	0.065183	0	2.0801	0	0.0697542	2.19956	0.0612623	0.905098	0.13005	1.6086	0.319401
CG14285	5.4325	5.41018	5.49736	3.75761	8.06945	7.04517	4.83904	4.71719	5.56983	4.42169	6.01477	5.19026
CG14286	24.0388	25.9428	27.278	21.3378	25.8779	24.6232	25.1379	27.1392	30.0075	22.5636	28.0456	27.0692
CG14291	100.637	84.1512	70.7698	89.9142	106.92	96.5398	107.527	59.8532	68.2305	88.1087	82.5982	78.1733
CG14298	0.54325	1.30366	1.0438	0.536801	0.626078	1.74385	0.879826	0.735147	0.417738	0.390149	3.00739	0.718652
CG14299	201.342	184.207	169.792	198.952	188.728	173.548	185.58	181.949	157	205.089	202.194	193.237
CG14301	17.1803	17.7298	12.456	9.52822	9.94768	8.44026	7.98128	8.45419	7.79777	25.4247	19.9327	25.6319
CG14304	4.07437	4.36726	3.54893	2.3485	2.64344	3.90624	13.1345	5.75865	5.56983	3.77144	3.70678	3.27386
CG14312	0.814874	0.847378	0.695868	1.342	1.53041	0.627788	1.00552	0.980196	1.74057	1.23547	0.699392	1.4373
CG14314	18.6063	20.4674	21.2936	17.8486	15.3041	16.9503	35.5073	35.8997	31.3999	25.7499	24.8284	23.9551
CG14321	3.3274	4.9539	4.45356	3.95891	3.75647	2.16238	5.84456	8.69924	8.56362	5.33204	4.40617	6.06862
CG14322	59.2142	59.8379	59.3576	58.2429	55.9992	50.3625	59.4511	60.956	60.4327	66.0653	65.1833	57.1727
CG1434	19.3533	16.4913	20.9456	21.3378	18.8519	21.9726	24.698	24.75	26.2478	20.4828	20.0725	19.0043
CG14341	17.6556	19.2942	19.2756	17.6473	17.6693	15.4854	13.3231	14.8255	17.1969	17.6868	20.1425	19.164
CG14352	17.3161	20.0112	24.077	16.6408	15.8606	18.1361	18.602	21.7481	20.5388	14.8257	14.4774	15.6506
CG14353	30.3541	34.3514	37.5769	31.6713	31.443	32.5752	38.021	41.7809	43.9321	35.0484	35.2494	35.8527
CG14356	6.5869	7.43086	6.05406	5.36801	10.7129	11.928	9.99231	6.67759	6.89267	5.46209	5.10556	5.66936
CG14367	1.0865	1.43402	1.46132	2.2143	1.7391	1.60435	1.50827	0.918934	1.8102	1.3005	1.67854	1.83655
CG14372	106.477	100.577	89.3495	84.2106	81.1118	53.641	54.235	64.8155	61.5467	101.959	92.5995	96.5389
CG14374	0.0679062	0.195549	0.417521	0.469701	0.347821	3.13894	0	0	0	0.780299	2.23805	1.03805
CG14395	2.44462	1.10811	0.556695	1.7446	1.46085	0.418525	0.879826	0.857672	1.18359	1.88572	0.979149	1.597
CG1440	209.966	178.536	186.771	180.03	181.702	177.036	171.44	199.838	191.742	217.833	211.846	197.709
CG14401	3.93856	3.38951	3.47934	3.08661	4.86949	4.95255	6.22163	4.83972	3.96851	2.01577	2.37793	2.87461
CG14407	22.6128	24.8347	30.6182	29.5912	29.9822	33.8308	23.4411	24.1373	29.172	25.8799	27.3462	31.6207
CG14408	24.3104	22.4229	21.3632	20.6668	19.4084	22.5306	24.1952	24.3211	21.4439	24.1242	23.2198	23.7954
CG14411	99.89	95.7538	97.9087	126.417	123.476	117.327	100.174	93.4862	83.826	96.7571	95.9566	85.9987
CG14414	31.9838	43.9333	49.4067	41.0653	41.7385	49.665	45.8766	57.0964	61.5467	36.544	35.8788	37.6094
CG1443	8.7599	7.62641	2.36595	3.89181	4.45211	6.13837	8.8611	10.7209	5.36097	7.15274	6.43441	5.82906
CG14431	1.22231	0.65183	0.835042	1.4091	1.66954	1.04631	1.69681	2.14418	1.25321	0.780299	0.419635	1.19775
CG14434	94.5933	91.908	118.298	89.5787	96.3464	122.488	89.8051	81.7239	98.9342	80.891	87.0743	85.2002
CG14435	44.0711	35.981	37.4377	42.4744	39.7907	37.2487	34.1247	37.3087	30.4948	39.5351	40.8445	42.2408
CG14438	295.188	253.171	249.678	329.864	248.831	261.299	282.99	261.222	210.818	283.248	274.651	283.149
CG14439	77.1414	66.4866	58.8705	70.9919	81.9466	58.2448	47.9505	52.9919	51.8691	71.9175	67.0717	63.5608
CG1444	17.8593	10.1034	10.2293	12.2793	15.0954	10.9514	13.3231	14.4579	18.5893	13.135	16.7155	15.97
CG14440	65.3937	65.7044	59.4272	62.7386	58.573	58.9423	52.9781	58.873	56.325	62.4239	61.9661	63.7205
CG14441	41.4228	39.9571	36.2547	48.5805	37.982	36.2024	44.7454	43.6187	34.1152	44.8672	43.7819	42.4803
CG14442	170.377	173.908	175.707	208.547	202.362	217.354	164.527	170.37	164.658	170.43	173.379	165.929
CG14446	114.354	89.8873	74.0404	101.187	105.946	79.6593	116.388	70.3903	49.9893	111.583	95.8167	80.6487
CG14450	18.8779	19.229	18.4405	22.0088	19.8258	18.3454	17.6594	17.8886	22.0008	17.4267	17.8345	21.1603
CG14456	0	0	0	4.56281	0.0695642	0	0.0628447	0	0	0.455174	5.66508	1.83655
CG14463	20.1681	20.5326	21.3632	19.459	20.591	20.159	17.4708	16.9696	17.0576	18.0119	21.821	23.5558
CG14464	79.9935	90.0177	97.9087	82.6673	86.3291	81.9612	80.8183	88.1564	94.7568	82.3215	85.8154	96.0598
CG14476	1477.3	1215.73	1126.89	739.443	1202.28	1123.74	1091.49	810.01	776.713	1161.47	1043	900.63
CG14478	420.068	411.826	395.88	494.729	447.715	389.438	347.531	376.579	340.665	426.108	411.382	404.042
CG14480	73.135	81.0224	87.6098	85.2842	80.2075	85.3791	72.5228	81.1112	89.187	75.8841	78.9614	80.9681
CG14482	30.6936	36.1114	42.0305	42.7428	60.173	59.9189	39.8435	40.1268	41.4256	35.2435	37.8371	35.2938
CG14483	22.6128	22.3578	26.9997	22.0088	28.4518	27.1344	24.2581	24.5049	29.729	20.808	23.0799	22.4379
CG14509	3.46322	3.19396	2.01802	2.2814	2.50431	1.32533	3.58215	5.39108	4.45587	2.0808	2.30799	1.597
CG14511	12.7664	12.4499	13.0823	7.11261	7.5825	10.1144	8.8611	8.45419	8.28513	12.8749	11.1903	11.738
CG14512	8.69199	8.93006	11.4122	7.98491	9.80855	9.20755	8.35835	7.22895	7.51928	7.60791	8.46264	9.34247
CG14516	196.792	214.256	211.196	184.66	273.944	224.678	244.403	232.307	200.793	255.548	243.668	216.394
CG14523	3.3274	3.97616	2.92265	1.6104	5.91296	1.18582	3.39361	3.55321	3.55077	3.96652	6.71416	7.82532
CG14526	3.59903	2.93323	3.27058	1.6775	2.78257	1.32533	3.20508	3.36942	2.78492	3.3813	4.61599	4.31191
CG14527	3.2595	3.4547	2.01802	0.469701	3.96516	0.418525	2.51379	2.14418	1.8102	2.0808	4.12641	4.55146
CG14535	15.3468	16.1002	15.657	18.9222	17.4606	10.9514	33.1192	40.6781	31.9569	17.9469	16.3658	19.0842
CG14543	28.4527	32.2004	34.9326	32.7449	34.643	40.5969	29.6627	33.4492	39.337	31.7322	29.934	32.5789
CG14544	29.1318	31.1575	33.7496	23.1495	25.8083	28.39	23.2525	26.2815	26.596	29.5213	30.9131	29.4647
CG14561	40.7437	50.1257	48.4324	48.6476	47.0254	64.3134	41.8546	45.3953	49.5019	39.275	41.5439	37.3699
CG14562	133.639	132.647	120.524	111.923	115.198	108.886	118.902	115.663	102.763	136.747	133.094	125.844
CG14567	7.74131	8.7997	7.86331	8.85722	11.1303	12.8348	17.9107	15.8669	15.1778	10.339	8.53258	12.2171
CG14572	1.0865	0.717012	0.208761	0.1342	0.0695642	0.906805	0.691292	1.04146	0.487361	0.715274	1.25891	0.319401
CG1458	78.9749	85.9111	96.5865	88.5051	99.9637	107.003	98.0377	112.232	111.606	92.1403	97.2155	109.714
CG14590	1.96928	1.89031	1.94843	2.2814	3.13039	2.16238	1.50827	1.53156	2.22793	2.0808	2.23805	2.71491
CG14591	2.37672	1.43402	1.25256	3.89181	3.13039	2.16238	2.89086	3.55321	5.43059	2.40592	2.37793	2.31566
CG14598	11.3403	13.5581	14.6828	13.2858	17.6693	24.7627	9.30102	7.78031	8.70287	12.0946	16.4357	13.0954
CG14608	15.6863	18.512	17.8142	12.1451	15.3041	26.7159	30.5425	19.9715	19.0767	11.1843	10.8406	9.26262
CG14613	44.2069	44.1289	44.8139	60.1217	56.6252	64.5226	41.7289	42.7611	43.3751	45.2573	40.1451	45.4348
CG14614	302.183	314.377	298.528	312.485	312.204	314.382	292.291	306.495	291.581	309.714	303.676	295.366
CG14615	2.2409	3.65025	3.89686	3.01951	1.39128	1.74385	2.89086	2.81806	1.74057	3.31627	2.79757	3.03431
CG14618	20.304	21.5756	22.9637	23.4179	23.2344	23.7164	17.5965	22.1157	24.1592	22.1085	21.4713	21.1603
CG14619	143.622	130.822	124.143	153.793	125.981	110.909	135.242	140.842	111.188	143.705	133.724	137.183
CG14621	30.3541	27.7028	28.3218	29.7925	33.3212	33.8308	25.9549	20.9517	21.235	42.7214	36.0187	37.4497
CG14629	56.0226	26.5946	13.639	24.7599	43.1298	2.58091	14.5171	33.878	46.5081	35.5686	36.2285	70.907
CG1463	25.8723	32.5915	37.5769	30.5977	31.0952	35.0166	32.7421	29.3446	31.1215	26.7903	29.3745	31.7005
CG14630	21.73	22.4229	24.425	22.3443	24.6257	25.1813	22.0585	24.0148	22.6971	24.1242	22.1008	25.3125
CG14636	5.09296	5.01909	4.52315	5.23381	4.17385	4.1155	6.09594	5.14603	5.84833	6.24239	6.7841	8.14472
CG14641	160.598	165.043	175.776	197.61	205.98	204.45	156.546	170.983	177.887	170.885	171.491	170.959
CG14642	2.30881	2.54214	2.71389	2.4827	2.01736	0.627788	1.69681	2.32797	3.55077	3.05617	3.70678	3.83281
CG14646	83.8641	83.8905	87.8882	74.8837	78.4684	76.5204	72.9627	85.2158	77.1422	92.0753	90.9909	91.9076
CG14647	52.4915	53.0589	58.5921	58.0416	58.7122	65.3597	45.4367	54.5847	56.8123	55.7263	49.447	57.0929
CG14650	215.806	214.713	204.237	277.392	284.239	272.251	209.524	171.167	159.158	204.373	201.215	179.663
CG14655	2.37672	2.80287	2.71389	1.342	2.85213	2.72041	2.63948	2.81806	2.08869	2.8611	2.58775	2.87461
CG14657	164.74	171.822	162.346	174.594	158.537	150.251	152.964	165.102	152.753	167.179	157.783	159.78
CG14661	4.14228	4.36726	7.65455	2.5498	0.139128	0.418525	6.15878	3.12438	1.25321	2.92612	3.63684	0.878352
CG14662	2.71625	3.38951	2.43554	2.5498	2.29562	2.4414	1.25689	3.61447	3.20266	5.13697	4.68593	6.38802
CG14667	22.0695	28.7457	29.0177	22.3443	21.2171	25.8091	24.8865	28.732	25.4124	23.3439	26.1573	25.7916
CG14668	1.35812	1.04293	1.39174	1.4762	0.486949	0.83705	0.942671	1.22525	0.696229	1.36552	1.32884	1.35745
CG14669	3.87065	3.84579	5.63653	3.48921	1.87823	2.72041	3.14224	5.02351	4.66474	4.16159	3.84666	3.11416
CG14671	16.1617	19.1638	19.3451	14.2923	18.991	19.1824	17.408	17.8886	18.102	19.1173	16.3658	18.8446
CG14683	105.798	115.635	121.429	110.38	117.633	129.394	106.522	112.294	116.688	111.518	112.812	112.908
CG14687	7.26596	5.54055	3.40976	4.49571	9.59986	5.09206	4.33628	8.14788	5.56983	3.90149	4.19635	3.75296
CG14688	2.10509	3.51988	2.22678	1.0065	3.47821	2.23213	2.57663	3.85952	1.5317	1.8207	1.9583	2.15596
CG14692	0.679062	0.847378	1.0438	2.1472	2.64344	0.697542	0.942671	1.16398	1.60133	0.455174	0.629453	0.558951
CG14694	1.22231	1.49921	1.11339	0.872301	1.04346	0.906805	0.502758	1.28651	0.487361	1.49557	1.32884	1.4373
CG14695	1.29022	1.95549	1.80926	0.603901	2.22605	0.906805	12.946	1.28651	4.45587	0.650249	1.18897	0.958202
CG14696	36.5335	41.0001	38.7599	44.0848	50.8514	63.6158	67.4324	38.4727	44.5587	48.8987	51.8949	58.3705
CG14701	6.92643	8.4086	10.0205	8.18621	11.8259	9.9051	8.79826	9.37313	10.6523	8.19314	6.85404	8.14472
CG14710	27.6378	33.3085	30.6878	35.8315	34.3647	33.1332	27.2746	28.0581	28.615	28.676	31.6825	36.0124
CG14711	29.1997	38.3276	39.6645	36.3012	33.1126	34.3191	35.5701	37.615	33.976	31.9923	30.7732	39.2863
CG14712	91.5375	97.4485	91.0196	111.587	105.042	101.004	102.563	84.6032	77.0726	95.7167	95.0474	85.9987
CG14715	84.9506	83.3038	98.9525	93.135	98.7116	88.9366	71.9572	94.1601	106.802	92.4004	92.3897	99.4934
CG14721	15.89	15.9698	18.9276	21.0023	18.5736	16.5317	14.8314	14.1516	15.8044	16.1262	14.6872	17.7267
CG14722	65.1899	67.6599	71.3961	70.9248	70.5381	65.7085	72.7742	69.3489	67.5342	67.1707	64.414	64.9981
CG14741	92.2166	71.0494	62.7673	86.8275	76.5902	61.1047	115.823	94.4664	77.9777	88.1738	77.8423	84.8808
CG14749	58.8068	56.7744	62.489	59.7191	59.2687	61.4534	55.052	57.1577	59.8757	60.7333	63.7146	60.4466
CG14757	1.15441	1.43402	0.695868	0.805201	0.83477	1.60435	1.50827	0.612623	0.974721	0.715274	0.699392	0.878352
CG14762	10.865	8.7997	6.26282	8.11911	8.55639	3.97599	12.1919	13.3552	17.8235	8.32319	8.67246	7.50592
CG14764	54.5966	59.8379	53.1644	59.3165	56.5557	54.757	53.7951	52.0117	52.1476	57.7421	55.7415	53.0205
CG14767	284.052	262.035	254.688	241.56	327.786	307.616	273.437	218.523	204.97	280.582	252.061	222.862
CG14777	10.6613	10.4293	13.639	10.2663	11.8259	11.5792	9.04964	10.9659	12.3929	9.68871	10.5608	13.1753
CG14778	0.475343	0.521464	0.487108	0.335501	1.11303	0.558034	0.691292	0.980196	0.835475	0.520199	0.349696	1.1179
CG14785	8.35246	8.0175	8.90712	9.66242	9.11291	10.9514	6.41016	6.86137	5.98757	7.34781	9.44179	5.27011
CG14786	91.2659	82.9127	91.8546	83.6738	82.2249	92.8428	94.0157	89.7492	84.5919	84.5324	88.4031	87.3561
CG14795	0.339531	0.782195	0.974216	0.1342	0.973899	0.976559	0.816981	2.20544	1.32284	0.910349	1.32884	0.718652
CG14798	4.82134	3.65025	4.66232	2.2814	4.03472	2.99943	5.65602	5.75865	4.38624	2.53597	3.00739	2.71491
CG14803	66.616	74.1782	75.4321	67.6369	60.7295	84.9606	56.4345	61.1397	56.7427	68.4712	73.8558	66.9145
CG14805	92.4882	92.3642	97.4912	87.6999	88.4856	94.0287	88.1711	82.7653	88.9781	91.5551	96.7259	92.5464
CG14806	35.1075	37.0239	38.6207	41.8034	42.0168	38.3648	35.6329	38.779	40.3813	35.7637	38.8862	38.5676
CG14812	35.3791	37.4802	43.0743	33.8185	35.9647	43.4569	45.6881	43.8638	41.1472	35.4386	35.1095	42.4005
CG14814	104.711	110.485	109.321	99.845	85.077	114.118	90.1193	101.757	96.01	106.511	113.371	104.524
CG14817	26.2118	26.1384	33.3321	31.6713	31.5126	34.6678	25.1379	27.0779	31.5392	25.9449	26.8567	31.3013
CG14818	34.7001	33.7648	39.8037	38.7839	40.5559	44.9915	32.9935	36.451	35.8558	33.6179	33.0812	37.4497
CG14830	62.2021	58.2084	63.0457	65.4226	76.938	90.3317	76.482	61.5686	60.7112	65.4151	69.5196	63.96
CG14834	1.83347	1.69476	1.67008	3.01951	2.50431	2.23213	1.94819	2.20544	1.18359	1.5606	0.979149	1.19775
CG14853	1.22231	1.89031	1.25256	1.0736	0.765206	0.209263	0.628447	1.16398	3.41152	0.585224	0.90921	0.399251
CG14855	5.22878	4.43244	1.67008	4.83121	7.5825	1.39508	3.26792	3.12438	4.17738	5.85224	4.19635	4.23206
CG1486	106.681	97.9048	95.8211	119.908	119.372	95.9818	93.7643	101.512	95.2442	106.836	107.636	103.326
CG14860	13.785	11.4722	12.3865	9.39402	11.4085	10.7421	10.3065	7.22895	10.4434	11.3794	11.6798	11.8178
CG14868	5.5004	5.80128	6.26282	6.64291	5.77383	4.18525	9.48955	7.90283	9.74721	5.20199	5.66508	6.86712
CG14869	204.126	153.375	135.486	190.229	226.431	153.599	140.898	112.784	98.238	177.258	152.188	129.517
CG14879	5.5004	4.36726	4.17521	4.02601	4.31298	8.3705	10.1808	6.12623	7.24079	3.44632	3.00739	3.83281
CG14880	3.3274	2.86805	1.39174	3.48921	3.89559	2.30189	2.9537	3.49195	2.78492	2.66602	2.37793	1.9164
CG14881	20.1681	20.2067	23.3812	23.0824	22.2605	29.6455	22.1842	20.094	21.792	20.3528	20.4922	18.5252
CG14882	23.156	27.442	26.6518	22.3443	20.7301	24.2745	26.7718	25.3013	26.596	23.2139	28.745	27.708
CG14883	41.966	43.9333	44.6748	39.1865	46.8863	47.7119	50.0244	47.2945	45.6726	44.347	43.2924	40.9632
CG14894	49.0283	54.4929	56.2958	45.561	55.0948	55.6638	55.8689	58.4442	56.2553	49.7441	52.8041	54.9369
CG14898	17.6556	19.229	24.1466	22.0759	23.9996	28.1807	14.4543	14.0291	15.4563	13.3301	14.5474	15.97
CG14903	21.1867	19.1638	23.6595	21.0694	24.5562	23.0886	20.9273	19.1751	22.0008	18.4671	19.4431	20.8409
CG1492	19.2175	15.7091	17.2575	13.1516	15.165	13.7416	17.0938	13.2326	12.2536	17.2966	13.6381	14.8521
CG14921	0.54325	0.65183	0.904629	1.1407	1.32172	0.906805	1.00552	0.490098	0.487361	0.780299	1.53866	1.1179
CG14937	1.69765	1.75994	1.32215	1.9459	1.66954	2.23213	1.94819	1.65408	1.32284	1.36552	1.67854	1.7567
CG1494	0.746968	1.10811	0.835042	0.671001	0.626078	1.04631	1.00552	1.28651	0.417738	0.585224	1.11903	0.798502
CG14945	7.26596	6.77903	6.3324	5.03251	3.47821	3.41796	3.39361	6.4938	4.52549	5.52712	4.89574	4.15221
CG14946	42.5772	34.4166	36.6723	27.2426	27.1996	16.8108	25.075	37.9213	38.7104	40.2504	40.7746	51.9026
CG14961	1.0865	0.847378	0.835042	1.4762	1.11303	1.39508	1.19405	0.612623	1.04434	0.780299	0.629453	0.479101
CG14962	13.4454	13.6232	14.9612	12.8161	12.9389	13.9508	11.1864	13.4777	13.5068	12.7449	12.9388	13.7342
CG14964	4.21018	4.36726	3.27058	1.7446	7.51293	7.53345	4.7762	3.00185	3.82926	4.22662	4.54605	2.95446
CG14965	33.8173	35.1336	37.3681	33.4159	26.2257	30.3431	35.4444	30.9374	33.4886	31.8622	33.9205	35.5333
CG14966	13.8529	16.5565	19.9018	13.7555	16.1389	19.8799	15.4598	17.1534	17.8235	14.2405	14.4774	16.8484
CG14967	124.404	108.139	103.058	104.408	116.52	107.561	127.009	102.676	88.0034	112.298	110.084	100.771
CG14968	3.73484	3.51988	4.45356	2.2814	2.29562	6.55689	10.6208	4.96224	5.36097	2.0808	2.23805	3.11416
CG14969	57.7882	59.9683	62.4194	46.7017	56.7644	57.617	62.719	55.6261	58.0655	54.1657	56.3011	57.8115
CG14971	35.1754	34.0907	31.8012	32.6107	39.3733	30.6918	33.182	28.2419	29.172	33.943	30.4236	29.6244
CG14977	31.3727	34.4166	37.6465	35.5631	37.356	38.9228	29.1599	33.878	37.3875	35.4386	33.0113	36.6512
CG14980	32.7987	35.4595	40.082	31.8055	30.8865	31.7382	32.8678	38.8403	40.3117	37.1292	38.1868	32.5789
CG14982	1.56184	1.36884	1.53091	2.3485	0.973899	1.18582	2.70232	2.7568	4.38624	2.01577	2.09818	2.23581
CG14984	42.9846	45.3673	64.7158	46.232	55.5818	111.188	79.8128	57.8928	64.6101	45.1923	56.6508	43.5982
CG14985	24.9895	25.1606	27.3476	25.8335	29.0778	25.1115	27.6517	26.7716	28.4062	9.55866	8.3927	8.94322
CG14990	2.2409	1.36884	0.417521	1.2749	3.47821	0.209263	3.20508	2.51175	2.99379	0.650249	1.74848	2.31566
CG14995	32.4592	33.4389	31.1053	39.3207	28.6604	30.0641	37.3926	38.6565	33.419	29.0011	26.9965	27.4685
CG14997	115.373	119.741	130.197	137.22	130.502	137.904	95.1469	96.9169	104.783	126.603	143.375	155.388
CG15005	2.98787	2.93323	2.43554	4.29441	3.26952	1.81361	3.45646	2.38923	2.01907	2.40592	2.93745	2.55521
CG15011	56.9733	53.5804	52.9556	67.9053	66.2251	49.107	51.2184	57.464	58.5529	66.0653	59.0986	64.9981
CG15012	92.3524	99.1433	112.661	95.148	105.877	104.283	93.5758	95.998	96.01	103.585	94.5578	99.0941
CG15014	36.4656	37.9365	39.8037	40.0588	38.3994	38.7136	37.5811	35.2871	38.3622	36.8041	32.8714	38.7273
CG15019	101.927	117.655	134.581	119.975	116.172	123.256	117.771	117.807	126.018	106.121	111.973	123.928
CG15021	5.56831	3.4547	2.36595	5.43511	3.96516	1.6741	3.01655	2.14418	2.92416	1.3005	3.5669	3.43356
CG15027	19.9644	23.7918	27.6956	24.9612	26.1561	22.8096	22.4356	23.3409	30.9822	21.3282	22.5204	22.5976
CG1504	3.46322	2.93323	1.73967	3.89181	3.75647	2.4414	6.03309	8.7605	7.86739	8.51826	6.29453	8.46412
CG15043	0.950687	1.10811	1.11339	1.342	1.87823	1.18582	0.754136	0.796409	0.556983	1.23547	1.25891	0.958202
CG15046	6.79062	6.25756	5.21901	6.57581	5.77383	3.83648	4.90189	3.98205	3.48115	6.17737	4.8258	5.11041
CG15047	1.15441	0.717012	1.0438	0.536801	0.347821	0.418525	2.45094	2.87933	2.36718	0.845324	0.489574	1.03805
CG15073	18.2668	20.3371	19.3451	16.4395	16.9737	16.462	20.5502	23.2797	19.7033	17.4267	20.702	19.4036
CG15080	13.1059	12.7107	13.7086	5.36801	5.49557	11.4397	14.2029	11.9461	10.3738	11.8996	17.205	12.0574
CG15083	70.0113	67.7251	84.4088	69.8512	83.8248	121.512	79.1843	76.6391	77.4903	64.7648	72.5269	68.8309
CG15084	10.865	12.3848	15.0308	9.46112	10.3651	11.2304	12.5061	13.0489	14.4119	12.6148	13.9878	13.7342
CG15087	47.3306	45.3022	47.667	42.8099	40.6255	43.4569	39.0894	45.089	43.5143	45.6475	45.3206	47.431
CG15093	175.741	202.263	220.59	151.177	157.98	270.925	182.438	159.098	174.127	157.685	191.773	185.252
CG15097	46.0404	42.8252	39.9429	53.4788	42.9907	34.3888	42.0431	52.9919	48.9449	56.1815	52.944	54.8571
CG15098	300.621	291.824	271.389	247.935	315.334	283.342	341.687	307.659	305.854	275.38	282.414	300.317
CG15099	145.183	112.31	104.45	151.378	140.52	105.05	144.731	136.982	122.745	149.297	135.822	135.665
CG15100	201.002	200.568	186.493	188.149	191.928	196.219	234.034	188.443	195.501	192.604	193.732	189.165
CG15107	49.7752	51.3642	57.4091	42.1389	42.9211	51.4088	42.106	51.399	52.3564	45.3874	49.5869	47.5907
CG15111	63.2886	66.9429	69.0997	62.8057	67.3381	71.5678	65.0443	59.9758	61.8252	63.9845	63.9244	64.9182
CG15117	8.96362	6.64866	7.9329	6.24031	7.99988	7.60321	14.7685	11.7011	11.4878	11.3794	10.1412	8.94322
CG15118	163.518	161.914	150.238	199.354	188.171	180.384	151.267	160.446	153.031	164.123	161.49	158.343
CG1513	218.047	219.471	218.781	242.03	237.492	230.259	232.023	224.649	208.451	208.86	200.865	204.496
CG15141	125.287	135.646	136.46	126.886	121.668	130.371	122.107	132.02	138.967	121.011	125.121	128.719
CG1516	107.767	85.6504	87.5403	90.7194	89.1117	99.888	86.1601	78.9671	83.6868	102.869	98.7541	90.1509
CG15160	95.8835	100.968	103.545	102.596	92.0334	95.8423	93.2615	99.3061	91.6934	107.746	103.23	102.288
CG15168	34.2247	41.4564	44.5356	39.9917	46.2602	44.6427	35.1302	41.2908	42.3307	44.282	38.0469	42.7997
CG1518	747.308	697.327	660.449	457.891	703.99	708.912	682.431	482.869	446.213	623.459	566.997	500.9
CG15186	2.85206	5.01909	2.08761	4.16021	2.9217	2.51115	3.70784	7.71905	3.82926	2.53597	1.46872	1.2776
CG15201	12.1552	20.3371	12.804	4.16021	3.61734	4.81304	17.5965	16.112	10.7219	7.34781	10.9105	9.42232
CG15202	2.51253	3.97616	4.03604	2.6169	2.713	2.58091	4.52482	3.79826	1.87982	3.3813	3.35708	2.95446
CG15203	6.72271	5.21464	6.40199	5.03251	5.21731	6.76616	10.6836	8.14788	7.65852	5.59214	7.1338	6.14847
CG15209	9.23524	6.84421	9.25505	6.44161	9.53029	10.2539	13.9515	11.211	13.5068	5.52712	7.41355	5.50966
CG15211	11.8157	8.4086	9.5334	10.065	16.4867	12.9045	7.54136	7.90283	8.70287	9.36359	11.1203	10.3805
CG15212	4.68553	5.01909	4.45356	0.2013	0.626078	0.558034	4.58766	13.1714	9.1206	2.92612	4.61599	5.74921
CG15220	77.0735	86.4978	111.756	85.2842	90.5726	113.072	86.6	86.4411	86.4021	71.9826	81.689	84.9606
CG1523	79.0428	86.1719	83.2955	90.5181	86.8857	84.0538	76.9219	78.0481	85.0792	80.6959	80.57	78.8122
CG15236	8.89571	10.9507	13.2911	13.3529	17.1824	13.4626	6.97576	5.69739	7.44965	14.8907	17.0652	18.3655
CG15237	38.4349	44.7807	43.5614	40.193	39.2342	40.0389	35.7586	41.5971	41.1472	42.0061	42.3832	45.5945
CG15247	1.22231	1.56439	1.6005	1.2078	1.39128	1.6741	1.50827	1.28651	1.46208	1.36552	1.67854	1.2776
CG15270	3.66693	3.25915	2.43554	5.50221	4.10429	1.95312	8.16981	9.86323	8.21551	9.10349	8.25283	8.46412
CG15279	8.21665	13.3625	9.74216	8.45461	11.2694	16.741	40.5977	20.5229	21.1654	14.6306	15.1768	13.8141
CG15282	30.0824	47.2576	38.4815	61.1282	54.8861	30.9011	88.1711	46.8656	59.1795	37.9095	38.1169	38.6475
CG1529	77.481	77.307	79.1202	90.451	87.6509	91.3082	71.1402	74.2499	66.9076	71.9826	78.0521	71.0667
CG15309	57.924	49.2783	35.4893	65.4897	61.286	32.0172	30.1655	42.7611	42.0523	50.8495	43.3623	43.7579
CG15312	8.28456	7.88714	6.8891	11.0715	7.30424	6.83591	8.54688	10.9659	11.4182	9.29856	10.1412	10.6999
CG15317	16.4333	19.0986	17.5359	19.3248	19.3388	18.5546	18.3507	17.0309	16.2221	20.2878	15.9461	16.1297
CG1532	109.601	106.965	121.22	96.9597	98.7116	106.236	93.6386	99.1836	100.187	104.43	103.79	116.342
CG15322	1.90137	1.10811	0.417521	0.402601	0.556513	0.348771	0.251379	0.183787	0.208869	1.62562	1.46872	1.83655
CG15343	8.55618	4.04134	3.89686	2.6169	12.3129	2.79017	2.82801	2.7568	3.75964	10.5991	11.6798	12.9357
CG15345	12.2231	13.4929	13.987	14.1581	12.8694	12.4162	10.3065	12.9263	13.9942	10.5991	10.0712	14.0536
CG15347	3.2595	0.195549	0.208761	1.2078	5.70426	0.209263	3.07939	4.34962	8.07626	0.780299	0.489574	2.63506
CG15353	131.67	127.042	84.8264	18.0499	18.5041	40.1087	113.309	62.365	53.3312	75.3639	110.224	66.6749
CG15356	97.2417	99.7951	98.8133	113.735	105.668	105.329	87.4798	89.5042	86.1236	102.674	100.992	99.8926
CG15362	7.60549	8.4086	7.72414	7.58231	8.90422	7.74272	5.21611	8.20914	8.42438	9.81876	6.57428	6.46787
CG15365	50.658	49.9301	49.4067	52.0026	41.5994	44.2939	47.3849	55.9937	52.1476	49.8091	50.7059	57.0929
CG1537	1.29022	0.847378	1.87884	0.469701	1.18259	2.09263	1.19405	1.10272	2.01907	1.0404	1.11903	0.798502
CG15382	1.15441	2.21622	2.50513	1.8117	1.25216	2.16238	1.94819	2.32797	3.06341	2.0808	2.30799	1.9164
CG15385	3.80275	3.71543	3.75769	5.03251	4.10429	3.97599	4.14775	5.75865	5.43059	6.17737	4.96568	5.34996
CG15387	52.6952	64.9222	59.8447	62.336	57.6687	50.2928	47.0078	62.1812	55.9768	66.3904	59.2385	65.7966
CG15390	5.90784	6.38793	6.74992	7.11261	5.07819	6.20812	5.9074	8.14788	8.21551	5.26702	6.43441	5.42981
CG15400	2.78415	3.58506	2.57471	2.8853	3.19995	1.95312	4.46197	4.34962	5.1521	3.96652	3.70678	3.83281
CG15412	1.56184	1.95549	1.11339	1.8117	2.85213	2.72041	1.44543	0.918934	0.626606	1.17045	1.53866	1.1179
CG15414	7.80921	8.86488	9.39422	5.70351	6.19121	9.20755	4.83904	5.69739	5.98757	9.68871	12.2394	12.4566
CG1542	93.7784	106.574	113.148	106.689	108.311	115.862	119.593	118.726	124.764	97.0172	104.839	103.805
CG15431	1.90137	1.56439	1.11339	1.342	2.15649	1.39508	1.50827	1.89913	1.5317	1.17045	0.699392	0.958202
CG15432	31.6443	38.132	43.2134	36.0999	34.7821	40.6667	34.3761	37.1862	38.9888	39.3401	35.8788	37.7691
CG15435	20.5756	21.5104	20.5281	30.7319	29.217	25.8091	23.1897	24.5662	20.5388	20.1577	20.7719	22.5976
CG15436	24.3104	23.7266	24.9817	22.6127	25.4605	21.275	17.408	19.1751	18.8678	25.2297	23.1499	25.5521
CG15439	67.8383	67.0081	63.8111	119.774	116.59	110.142	63.4103	59.9145	57.9263	65.6101	63.3649	62.2033
CG1544	30.3541	19.8156	17.1184	15.2988	20.3127	6.41739	15.5855	25.4238	22.9059	24.5794	24.8984	29.305
CG15440	63.7639	69.4198	74.4579	61.665	61.5643	63.3368	67.181	72.657	77.56	71.3973	72.1073	75.4584
CG15443	56.6338	61.0112	61.7931	58.9139	57.8774	58.1052	49.3331	54.4622	55.4199	60.3431	62.2459	62.1235
CG15445	73.135	79.1321	73.6229	67.3685	65.3208	62.988	69.6319	73.0859	70.4584	73.4781	75.3245	76.6562
CG15449	6.38318	6.5183	6.26282	8.05201	6.46947	5.09206	10.2437	12.8651	11.2093	5.20199	5.94483	5.58951
CG15456	4.88925	7.88714	7.44579	4.56281	7.09555	6.76616	6.91292	6.12623	6.12682	8.38821	6.7841	7.18652
CG15484	0.814874	0.717012	1.11339	0.469701	0.83477	0.976559	1.19405	0.55136	1.25321	1.0404	1.04909	0.878352
CG1550	89.772	88.9095	91.2284	83.7409	83.7553	99.3997	91.9418	89.4429	92.1111	79.1353	80.2203	82.645
CG15514	61.4551	73.4612	75.3626	75.5547	77.8423	79.9383	61.8392	71.7994	73.4522	66.7156	67.2815	70.8271
CG15522	397.319	368.87	334.852	106.622	95.0942	51.8971	19.9846	21.1967	21.9312	33.3578	60.7772	30.3431
CG15523	130.04	112.245	97.5608	121.116	114.155	106.026	129.649	115.112	96.9151	119.386	115.19	114.825
CG15525	17.6556	17.0779	21.4327	17.0434	17.391	19.3917	14.6428	19.7265	22.2097	13.9804	15.8762	17.0081
CG15529	0.407437	1.04293	1.46132	0.603901	0.695642	1.25558	1.69681	1.53156	1.18359	0.650249	1.18897	1.51715
CG15535	19.4891	21.1845	26.0255	21.472	21.1475	22.3213	22.9383	23.586	24.2984	22.2385	20.2124	22.2782
CG15536	13.1738	12.3848	16.2137	14.1581	13.2868	17.0898	14.5171	15.1318	17.0576	14.0454	12.7289	13.4947
CG15537	0.339531	0.456281	1.11339	0.603901	1.66954	0.558034	1.94819	1.71534	1.5317	1.0404	1.46872	0.638802
CG15544	99.4147	55.0144	31.662	82.6673	127.998	33.2728	41.1004	39.3304	31.1911	143.575	67.4214	73.3025
CG15546	0.814874	0.977744	0.278347	0.671001	0.417385	0.697542	1.75965	1.40903	0.835475	0.390149	1.04909	0.638802
CG15547	3.80275	3.51988	3.47934	2.95241	4.10429	2.58091	6.09594	9.31186	9.46872	5.07194	4.75587	5.19026
CG15561	11.4082	12.1892	14.1261	14.5607	15.6519	14.5089	17.4708	18.0111	20.1907	13.2651	13.1486	11.8178
CG15601	20.3719	21.1193	24.4946	22.7469	20.7997	21.0658	18.9791	19.4814	20.3995	19.5725	23.9192	22.8372
CG15602	18.4705	21.4452	19.1364	18.788	19.9649	17.8571	18.8534	20.1553	23.0452	20.4178	23.0799	20.9208
CG15611	39.2498	33.3737	33.0538	19.7945	29.7735	40.3179	61.525	40.2493	46.9259	34.8533	35.4592	31.6207
CG15615	0.339531	0.456281	0.695868	2.0801	2.22605	0.976559	0.565602	0.306311	0.835475	1.62562	0.489574	1.19775
CG15618	94.3217	80.4358	95.4036	90.5181	93.9116	81.1241	80.8811	85.7059	81.3892	91.0999	94.6977	96.1396
CG15626	55.9547	60.7505	59.0096	56.4312	65.5295	67.3826	61.3364	51.9504	48.3879	53.3204	52.874	49.9064
CG15628	129.225	116.547	98.6742	132.254	113.111	85.3094	76.8591	107.27	106.523	123.937	117.848	120.734
CG15629	0.746968	0.456281	0.556695	0.335501	0.347821	0.83705	1.88534	0.612623	1.04434	0.715274	1.88836	0.399251
CG15630	53.7817	57.1003	52.3989	60.1888	60.3121	48.0606	62.2163	72.1057	59.9453	83.427	69.7294	78.0935
CG15642	4.346	5.08427	3.61852	5.90481	5.14775	4.25501	6.09594	7.10642	6.12682	4.35667	2.79757	4.79101
CG15643	8.62409	9.58189	10.0901	10.2663	9.53029	6.27788	10.7464	10.047	12.3929	8.58329	8.7424	10.6201
CG15646	1.22231	1.75994	2.15719	3.69051	2.85213	3.90624	3.33077	1.47029	2.57605	1.43055	1.53866	1.35745
CG15653	4.88925	4.62799	5.70612	4.22731	5.84339	5.0223	5.84456	5.26855	6.33569	5.52712	5.10556	5.74921
CG15673	0.814874	0.912561	0.208761	0.939402	1.32172	0.697542	6.97576	0.673885	1.11397	0.650249	0.489574	0.319401
CG15695	6.65481	2.73768	2.99223	0.603901	5.14775	0.348771	3.64499	3.18564	4.03813	2.01577	3.14726	5.34996
CG15701	1.56184	1.69476	1.53091	1.8117	2.01736	2.85992	1.8225	1.89913	1.94944	1.49557	1.18897	1.19775
CG15704	2.58044	2.02067	1.80926	3.69051	2.713	3.48771	1.57112	1.89913	1.74057	2.66602	1.74848	2.39551
CG15706	42.6451	43.7378	43.283	40.2601	51.8253	39.7599	45.3739	40.4331	38.223	43.5017	42.6629	41.3624
CG15715	77.8884	84.1512	94.2206	81.3924	79.651	92.0058	72.8999	78.2319	75.0535	77.9649	71.338	76.2569
CG15717	80.8763	75.4167	83.6434	70.5893	81.7379	80.2173	71.2659	68.7363	71.9901	81.6713	79.1012	83.1241
CG1572	95.7477	90.148	100.692	61.7992	93.3551	116.908	155.918	135.635	140.986	68.9264	94.6277	89.5919
CG15735	137.306	150.768	161.72	150.506	154.572	177.664	114.063	126.69	121.422	133.431	137.85	146.924
CG15738	24.3104	23.5962	28.6698	24.156	28.6604	30.8314	23.6925	23.5247	22.9059	24.1242	23.9891	24.6737
CG15739	1.90137	2.2814	1.73967	1.4091	2.01736	2.51115	2.76517	1.59282	1.5317	2.40592	2.02824	1.7567
CG15743	54.5287	49.6042	49.6154	48.0437	61.3556	54.4083	44.5569	38.1051	44.4194	48.7687	45.6703	48.4691
CG15744	195.706	167.194	161.441	127.893	175.302	157.575	174.206	120.932	109.238	163.278	143.935	129.836
CG15745	15.6184	7.82195	6.61075	8.25331	13.0085	8.09149	14.8942	13.1101	14.1335	8.51826	11.4001	11.8977
CG15747	47.3985	49.4087	47.667	48.0437	43.6167	47.7816	42.5459	53.6045	52.7742	48.5736	53.3636	51.6631
CG1575	56.6338	57.361	60.0534	56.0957	55.7209	55.1756	59.6396	55.0748	56.7427	54.816	58.609	58.61
CG15756	24.582	13.4929	2.29637	6.10611	28.73	4.39451	4.46197	6.37128	2.99379	23.0838	7.20374	4.63131
CG15760	10.2538	12.1892	9.88133	16.775	12.8694	8.99829	17.1566	17.2147	16.5703	11.2493	12.3792	10.2208
CG15765	41.966	36.9587	41.7521	30.128	27.5474	34.8771	26.709	36.1447	29.729	34.7883	37.3475	39.6856
CG15766	1.76556	2.47695	1.46132	1.8117	1.39128	2.16238	2.51379	1.89913	2.71529	2.66602	3.00739	3.11416
CG15771	57.5165	58.8602	56.5741	58.31	58.5035	66.1967	58.257	57.8928	54.5844	52.0199	52.6642	56.7735
CG1578	166.099	160.155	158.31	156.947	145.807	147.391	166.978	160.14	141.335	154.499	160.51	153.392
CG15784	59.35	62.3801	58.6617	44.2861	42.0863	57.617	165.847	79.7635	80.8322	42.1361	49.517	44.3169
CG15803	1.42603	1.95549	0.904629	1.1407	1.25216	0.209263	2.19956	2.2667	1.60133	1.95075	1.81842	1.67685
CG15814	102.946	105.075	106.537	101.992	106.711	109.793	104.636	89.1979	92.5289	104.105	92.9492	94.7822
CG15817	139.615	131.539	128.736	165.133	156.241	140.973	132.602	139.555	126.296	138.893	137.92	143.092
CG1582	84	81.4135	80.9295	93.2692	88.4856	97.5164	111.549	83.8068	79.1613	79.4604	83.0178	75.6181
CG15822	62.949	61.0112	55.4607	76.427	67.8251	38.5043	48.7675	68.5525	59.1795	72.8279	63.1551	61.4847
CG15861	7.40177	7.03976	6.74992	7.91781	5.70426	8.92854	6.34732	5.94244	5.7787	7.67294	7.83319	7.42607
CG15863	6.85853	7.69159	8.00249	8.25331	6.26078	7.18468	7.03861	8.57672	8.84211	7.80299	8.11295	10.141
CG15864	17.9951	19.946	17.2575	17.8486	14.1911	13.6718	16.7167	18.8688	18.0323	18.6621	19.3732	22.6775
CG15877	20.4398	24.8347	24.1466	22.3443	22.7475	25.0418	21.9956	22.2995	24.7161	18.7272	17.275	18.6051
CG15879	5.16087	6.5183	7.30662	7.51521	6.46947	10.8119	6.53585	6.92264	7.17116	5.20199	7.1338	6.70742
CG15881	44.4786	51.4945	52.1205	49.3186	55.6513	56.5707	41.3518	44.7215	48.3879	40.0553	45.5304	47.5907
CG15890	2.71625	2.34659	2.29637	2.0801	3.6869	1.6741	3.83353	4.04331	5.22172	2.0808	2.93745	2.23581
CG15894	5.83993	4.23689	4.38397	10.1321	6.88685	2.58091	4.39913	5.88118	5.08247	7.80299	7.55343	6.14847
CG15896	13.2417	15.7091	17.0488	12.8832	13.2172	14.4391	13.1345	16.7859	16.7095	14.8907	14.1977	16.2096
CG15905	75.4438	58.1432	40.1516	115.479	143.094	53.641	37.5183	58.0154	62.1733	159.831	138.619	130.236
CG15909	0.611156	0.65183	0.974216	0.939402	0.83477	0.418525	1.57112	0.980196	0.487361	1.3005	1.25891	1.19775
CG15912	2.2409	2.6725	2.43554	1.4762	2.85213	2.79017	1.63396	1.77661	1.67095	2.21085	2.02824	1.99626
CG15914	7.06224	8.60415	6.12364	7.44811	6.81729	7.67296	8.16981	7.84157	7.17116	7.41284	7.1338	7.26637
CG15916	17.3161	15.9698	16.4225	14.1581	16.2085	16.6015	13.3231	15.4994	19.9818	14.0454	14.7572	16.2096
CG15922	7.80921	9.84263	11.0643	11.2057	10.5042	12.2767	6.66154	7.65778	9.05098	9.16851	8.81234	9.90143
CG15923	3.59903	2.86805	2.36595	2.4156	1.87823	1.60435	3.14224	4.59467	3.82926	5.65717	4.05647	3.99251
CG1597	86.105	75.2863	84.4088	60.7256	84.3814	81.6124	84.0862	62.6713	57.9959	78.0949	71.8276	69.5495
CG1598	93.0994	93.2116	92.7593	88.8406	90.9204	94.9355	94.3927	96.3655	95.8708	92.6605	89.1025	90.7897
CG1599	97.5812	90.6043	98.7437	85.2171	101.355	95.4935	91.6276	95.6917	94.7568	89.2142	89.3124	90.63
CG1600	290.027	290.781	285.515	276.922	285.422	306.849	402.269	303.616	293.043	238.446	264.79	275.324
CG1602	23.4955	23.4659	24.1466	19.459	22.2605	20.7868	20.2988	20.8292	21.9312	22.1085	22.8002	21.7991
CG1603	44.9539	42.9556	46.1361	48.8489	47.0254	47.0841	40.1578	42.7611	44.7675	47.013	45.9501	48.8683
CG1607	228.504	242.546	243.624	200.428	244.309	287.806	255.464	225.445	215.622	251.841	245.906	230.767
CG1620	258.519	269.597	292.613	320.604	298.848	334.332	208.142	234.022	219.591	238.836	256.047	252.566
CG1622	114.422	120.132	127.901	127.289	122.989	140.415	110.355	119.461	113.625	107.876	117.708	115.703
CG1628	7.46968	5.86647	5.49736	5.77061	8.06945	5.44083	9.5524	8.27041	10.2346	5.59214	6.99392	6.70742
CG1632	43.7316	45.3673	37.5769	40.864	50.434	44.8519	31.1081	30.141	23.6718	42.1361	36.858	36.8109
CG1635	17.384	17.5994	21.0848	16.1711	16.8345	21.3448	23.3154	21.8706	22.9756	17.2316	19.6529	19.9626
CG1636	45.7688	49.9953	46.7624	51.3316	54.4688	49.3162	46.4422	38.4727	38.2926	46.6229	42.1034	43.9975
CG1637	112.86	112.31	106.398	90.6523	106.711	99.2602	114.315	96.6719	95.3138	109.762	103.58	88.5539
CG1638	1.35812	1.89031	1.6005	1.6775	0.83477	1.60435	1.50827	1.83787	1.46208	1.75567	1.81842	1.7567
CG1640	221.17	218.624	219.894	229.885	237.283	294.711	216.94	239.045	242.706	209.12	215.063	217.911
CG1646	406.011	409.414	401.794	432.594	380.655	404.295	384.044	409.906	370.324	427.539	414.32	418.255
CG1647	67.4308	69.7458	64.4374	70.5222	62.9556	61.3837	69.0663	66.6533	65.6544	73.6082	66.8619	70.7473
CG1648	105.187	108.008	137.991	82.6002	100.59	171.526	151.958	126.69	118.22	86.4831	124.002	125.684
CG1657	95.9514	87.2148	82.8083	93.7389	85.2857	80.5661	92.6959	94.834	79.9271	91.49	93.0191	92.7859
CG1662	13.1738	15.1876	15.7266	15.9698	17.5997	15.8342	15.8369	15.2543	17.545	13.5902	15.2467	14.6126
CG1663	22.6128	28.4198	25.8863	20.0629	22.191	19.8799	21.2415	19.9715	20.8869	25.0346	26.7867	23.7954
CG1665	73.2029	65.7044	70.7698	62.5373	71.5815	72.4049	63.6617	66.4696	72.3382	61.1884	69.5895	68.6712
CG1667	50.9296	54.1018	58.9401	52.7407	52.5905	53.0829	44.0541	46.8044	47.3436	52.28	56.7207	55.975
CG16700	33.6136	33.1781	36.046	22.8811	33.1821	37.8765	35.5701	37.37	33.976	35.3085	37.907	37.849
CG16704	1.76556	0.717012	2.01802	0.738101	2.36518	1.25558	1.25689	1.16398	1.94944	0.455174	1.53866	1.03805
CG1671	117.342	117.264	125.117	119.036	120.694	125.627	126.192	114.989	107.567	117.175	124.981	118.897
CG16710	2.98787	3.58506	2.50513	4.09311	2.85213	3.41796	3.58215	3.43069	4.03813	3.90149	2.44787	3.91266
CG16711	50.3185	47.5836	44.2572	60.3901	49.4601	39.0624	48.5161	44.1088	36.552	45.7125	45.8102	44.0773
CG16717	41.6944	46.5406	44.0485	41.535	44.7993	46.247	42.483	48.1521	42.5396	44.0869	38.1868	43.0393
CG16718	101.723	84.2816	74.7363	103.401	114.294	87.8903	118.651	108.067	107.985	54.6859	52.4544	54.2981
CG16721	106.205	110.355	89.4887	88.7735	90.9204	72.4049	86.4743	88.3402	86.4021	104.625	104.699	109.475
CG1673	49.2999	50.3212	56.922	40.3943	59.8252	79.3105	103.819	48.2134	63.0088	54.2308	65.1134	53.1004
CG16734	51.4729	54.4929	57.6875	46.0978	49.7384	55.8034	47.5106	52.2567	54.097	54.751	53.9931	54.5377
CG1674	69.0606	77.6329	66.3859	31.2687	127.859	105.468	60.0167	52.6855	57.7174	57.8722	75.3945	61.6444
CG16742	50.3864	50.0605	46.484	48.1779	46.4689	43.5266	51.5955	52.9306	49.0842	57.2219	54.6225	55.0966
CG16749	1.90137	2.21622	2.15719	1.7446	1.11303	1.53459	1.25689	1.89913	1.39246	1.5606	1.39878	1.51715
CG16753	23.3597	28.4849	35.9068	28.9872	30.1213	29.3665	30.4168	33.2041	31.1911	24.8395	28.4653	31.3013
CG1677	480.097	470.751	476.6	558.273	511.784	537.247	448.397	466.635	437.65	486.972	485.168	473.671
CG16771	8.42037	7.43086	7.16745	5.97191	8.48683	7.04517	7.1643	6.4938	6.82305	6.76259	6.7841	5.19026
CG16778	1.62975	0.847378	0.417521	1.6104	1.11303	0.558034	0.439913	0.857672	2.92416	3.05617	1.39878	2.63506
CG16786	121.145	82.9779	61.7235	84.2106	88.2769	53.2922	45.4367	54.4009	51.4513	104.69	79.0313	77.2151
CG16787	17.0445	18.512	21.6415	20.8681	21.1475	24.0652	24.4466	19.6039	23.5326	18.0119	17.205	19.0043
CG16789	9.37105	9.84263	8.4896	11.0044	7.72162	9.9051	5.84456	9.86323	6.47493	10.9242	8.81234	10.0611
CG16790	12.8343	15.2528	15.7962	15.3659	16.9737	17.6478	14.6428	18.1949	17.0576	16.7114	16.5057	16.2096
CG16791	245.956	206.956	210.291	273.03	294.952	232.909	210.027	188.504	172.247	234.155	221.288	201.382
CG16798	0.950687	0.717012	0.556695	1.342	1.32172	0.348771	0.628447	0.55136	0.696229	1.23547	0.769331	0.638802
CG16799	1.01859	0.260732	0.347934	0.335501	0.486949	0.209263	0.942671	0.796409	1.32284	1.62562	1.9583	1.35745
CG16812	81.1479	82.3261	90.7412	83.4054	77.3554	87.123	79.4986	81.2338	86.6109	76.7944	77.4227	84.0024
CG16817	729.516	792.951	868.722	844.119	910.665	973.699	776.321	797.88	778.802	750.973	741.286	787.004
CG16820	1.90137	1.10811	1.18298	1.0736	1.11303	3.3482	24.0067	1.77661	4.10775	1.17045	1.32884	1.35745
CG16833	117.478	114.135	105.424	141.984	130.015	126.604	104.825	100.531	94.8264	123.677	118.897	118.498
CG16838	87.0557	85.5852	91.7851	131.986	136.694	149.065	86.5372	88.1564	84.7311	88.6289	91.2707	81.6868
CG16857	25.6006	25.8776	25.3992	19.7274	28.7996	32.5055	36.01	34.9195	31.3303	22.3035	28.8849	22.0387
CG16863	10.7971	12.4499	11.4122	8.05201	9.25204	10.5329	9.86662	11.0885	13.5068	10.5991	12.8688	13.2551
CG16865	24.0388	27.3768	29.5048	27.2426	24.1388	27.7622	25.6406	27.0167	26.1782	25.4247	25.8775	27.708
CG16868	141.788	122.414	113.496	101.053	131.128	131.138	155.038	107.393	98.7253	138.178	123.373	108.996
CG16884	1.49394	1.95549	1.87884	1.0736	1.04346	1.04631	0.439913	1.16398	1.32284	1.0404	3.84666	0.878352
CG16885	19.8965	30.3101	28.6002	16.7079	13.9824	8.99829	8.16981	15.1318	10.8612	9.55866	15.9461	9.90143
CG16886	18.3347	14.1447	14.1957	2.8182	8.06945	1.04631	2.32525	1.47029	3.82926	10.2089	17.6247	16.3693
CG16890	23.5634	24.1177	24.5642	23.9547	23.5127	24.6232	22.4984	26.8941	25.9694	26.14	26.1573	29.5446
CG16892	72.1164	76.3292	79.7465	76.9638	81.3901	96.8188	69.3806	67.9399	67.4646	71.1372	73.576	76.2569
CG16894	0.679062	1.10811	0.556695	2.2143	1.39128	0.279017	0.439913	0.428836	1.04434	2.66602	1.32884	1.7567
CG16896	123.25	125.477	124.978	96.0203	99.0594	110.7	112.743	116.521	114.599	129.66	132.185	126.882
CG16903	167.457	170.714	188.302	233.508	223.997	244.907	157.677	165.408	168.139	160.481	166.176	180.302
CG16908	47.1948	46.8014	47.8062	42.1389	40.1385	49.107	49.3331	50.2351	45.3245	50.0042	50.636	50.0661
CG16912	31.4406	30.2449	33.5409	28.7188	29.7039	34.4586	30.1026	32.469	32.305	29.7814	29.4444	25.4722
CG16935	43.7316	43.6726	50.5201	37.7103	40.4864	50.223	40.8491	46.4981	52.4261	32.3824	38.5365	37.7691
CG16940	146.813	137.732	139.73	134.334	133.424	134.416	127.575	129.202	120.517	146.761	147.292	134.707
CG16941	203.447	204.674	212.031	184.123	182.676	199.706	208.959	218.339	216.318	222.06	226.113	204.097
CG16947	13.3775	13.3625	11.621	30.128	31.3734	24.7627	13.7001	16.5408	16.0829	16.3213	15.4566	16.2096
CG1695	3.19159	2.73768	3.13141	2.684	2.15649	1.39508	4.65051	4.41088	5.01285	2.0808	3.07732	2.55521
CG16952	213.565	206.76	189.067	192.376	189.98	179.478	183.255	192.976	168.418	203.073	205.132	194.515
CG16953	174.383	155.983	139.452	105.75	155.893	143.415	143.852	114.989	110.7	133.171	134.493	121.452
CG16959	14.5998	12.5151	14.9612	14.2923	13.6346	13.1835	28.2173	14.5192	16.5703	12.0296	10.0712	12.2171
CG16972	86.7162	86.6281	76.9631	93.8731	85.2857	81.0544	81.6981	84.9095	75.8194	92.7255	89.5222	85.9987
CG16974	486.887	438.029	409.588	304.5	463.645	392.995	463.982	317.767	306.341	406.926	359.418	316.686
CG16979	80.1293	78.8062	71.8136	75.8902	77.9119	69.0567	66.9925	68.8588	77.4903	91.8802	87.7038	82.0062
CG1698	8.62409	6.38793	5.70612	3.75761	5.49557	4.18525	14.8942	9.37313	7.93701	7.02269	6.92398	6.86712
CG16985	9.57477	9.90781	13.2215	13.9568	13.4955	17.4385	10.8721	11.8236	15.874	10.6641	10.9805	9.50217
CG16986	13.7171	14.9921	16.5617	12.4135	12.7998	15.5552	14.0144	16.2345	16.0829	13.8503	14.0578	14.4529
CG16989	88.5497	91.0606	93.8727	91.6588	83.8248	97.2374	89.9936	91.0357	83.0602	84.4023	86.3749	81.2875
CG17002	58.2635	62.8364	65.7596	62.0676	55.4427	63.5461	53.1666	58.3829	58.6921	54.2308	62.3858	64.2794
CG17018	3.46322	3.91098	2.6443	3.62341	2.99126	1.88336	4.96473	3.737	4.31662	4.94189	5.03562	7.02682
CG17019	72.1843	75.4167	75.3626	89.3103	84.1031	83.426	84.1491	79.3346	73.9396	74.9737	74.2754	76.0174
CG17029	2.2409	2.08585	2.08761	1.0065	3.26952	2.4414	4.46197	1.77661	2.4368	0.845324	2.37793	1.7567
CG1703	289.892	256.365	248.912	289.604	307.822	283.551	332.197	255.219	269.58	296.709	288.149	262.627
CG17032	152.246	170.453	163.738	148.962	159.928	193.149	143.977	154.075	150.594	133.301	143.026	137.103
CG17036	6.79062	4.56281	5.35819	3.08661	4.86949	3.13894	8.67257	7.71905	8.91174	3.31627	3.49696	4.55146
CG17059	43.3241	55.3403	55.0432	52.0026	49.2514	59.1516	43.6142	57.0964	58.1352	46.1027	49.3071	54.0586
CG17065	24.7858	25.8776	27.626	22.9482	25.5301	26.5066	22.3727	26.8941	24.9946	23.7341	28.3254	32.6587
CG17068	94.0501	96.2752	88.3753	97.0268	92.103	90.82	91.2505	92.1997	94.0606	92.5955	102.391	97.4971
CG1707	177.846	187.988	223.652	206.333	222.675	252.58	192.305	186.482	201.558	187.402	199.397	191.002
CG17075	14.7356	10.4945	8.14166	17.1776	15.6519	6.83591	16.2139	19.6039	17.3361	17.7518	16.3658	14.0536
CG17078	148.171	152.267	150.586	153.055	147.337	152.552	153.907	161.242	159.088	148.842	154.076	159.541
CG17082	228.504	236.419	231.863	230.019	215.44	200.962	199.972	227.712	212.42	227.847	215.902	237.075
CG17104	8.48827	6.90939	10.9251	6.44161	7.51293	11.0212	28.2801	6.31001	9.32947	6.30742	7.69331	7.02682
CG17108	18.6742	29.202	15.3091	7.17971	5.35644	14.1601	25.2007	16.4795	16.5703	13.7853	23.2198	15.1715
CG17109	13.3775	11.8633	11.8994	1.4762	11.2694	0	5.97025	0.55136	1.74057	7.08771	11.1903	9.18277
CG17111	2.03719	1.04293	0.208761	0.536801	0.417385	0.209263	1.00552	1.28651	1.11397	1.3005	0.83927	1.03805
CG17118	0.679062	1.30366	1.32215	0.671001	0.83477	1.39508	0.565602	0.245049	0.556983	0.975374	0.489574	0.718652
CG17119	2.58044	2.08585	0.556695	2.2143	3.96516	1.18582	3.33077	3.36942	2.92416	0.650249	1.74848	1.99626
CG17121	57.9919	50.3212	58.2442	43.4809	46.7471	59.5701	62.2163	58.5055	63.3569	51.1096	53.2237	53.2601
CG17122	2.37672	2.21622	1.46132	2.95241	2.713	1.81361	3.20508	2.94059	2.15831	1.36552	1.88836	1.1179
CG17124	30.4899	34.8729	28.1827	39.2536	35.5473	24.8325	54.9263	50.1738	63.4265	40.1854	38.3966	42.4803
CG17129	16.4333	19.2942	19.7627	13.7555	13.1476	16.6015	14.1401	11.5173	11.3485	13.7203	18.1143	16.3693
CG17141	10.118	13.1018	14.6828	13.42	12.2433	15.5552	15.8997	14.2741	16.2918	13.7853	13.5682	14.5327
CG17159	1.83347	2.86805	2.01802	2.4156	2.50431	2.51115	2.19956	3.30816	2.99379	1.3005	1.25891	2.07611
CG17162	5.70412	4.56281	3.40976	6.77711	4.52167	4.53402	4.83904	3.737	3.06341	4.68179	4.54605	5.98877
CG17163	44.6144	46.8665	45.8577	42.4744	40.5559	37.3185	34.1247	41.1682	42.8181	45.6475	43.5721	49.9862
CG17167	3.80275	1.43402	0.626282	3.75761	3.89559	0.418525	1.69681	1.83787	2.29756	2.66602	1.25891	1.9164
CG17168	65.3258	69.7458	74.1796	61.5979	57.8078	62.9183	60.3309	73.821	77.003	68.8614	68.8901	67.3137
CG1718	15.0752	13.6232	15.5875	13.4871	17.4606	24.5535	33.182	22.4833	22.2097	18.207	19.6529	19.9626
CG17180	7.6734	10.1685	9.25505	10.4676	9.04334	8.16124	8.60972	7.90283	8.77249	9.23354	8.95222	8.62382
CG17181	1.90137	2.15104	0.835042	3.35501	1.46085	0.767296	1.00552	3.00185	1.11397	0.520199	0.629453	0.798502
CG17184	61.1156	65.9651	63.8111	76.6283	74.4337	70.0332	65.17	65.0605	64.6797	62.9441	66.5821	61.5645
CG17186	11.9515	15.1876	17.2575	20.13	17.878	15.6947	15.0199	17.6435	15.5259	15.8661	14.2676	15.7305
CG17187	18.3347	17.0128	18.5101	18.5196	17.8084	19.3219	25.1379	19.1751	24.2288	18.5971	18.2541	19.6431
CG17202	79.5181	94.6456	97.5608	97.4294	97.1116	100.516	80.5041	88.9528	94.8264	86.7432	85.4657	91.2688
CG17209	81.8949	78.4803	73.3445	82.0634	75.0598	78.892	85.0289	77.0679	77.4903	87.2634	85.1859	73.6219
CG17211	366.897	302.71	323.996	177.01	266.57	291.084	251.756	155.545	148.088	253.142	226.953	178.066
CG17219	19.7607	20.5978	19.8323	17.446	16.9041	19.7404	17.7851	17.7661	18.2412	16.5814	17.3449	14.932
CG17221	18.3347	19.8156	22.3374	18.4525	19.1301	19.6009	21.9328	20.1553	23.811	17.8818	21.1916	20.2021
CG17224	4.346	3.58506	3.47934	4.29441	4.73036	2.85992	4.2106	5.20729	5.22172	5.00692	3.70678	3.11416
CG17230	56.2263	57.8825	54.4865	53.0762	44.9385	51.6879	59.0112	61.5686	64.1227	61.7086	61.8962	59.9675
CG17233	223.547	228.597	230.332	226.731	199.649	196.358	201.292	211.477	199.748	236.756	238.353	230.767
CG17249	28.9959	32.4611	34.028	26.2361	24.8344	25.3905	29.2228	34.6744	35.9951	23.8641	25.3879	22.917
CG17258	0.814874	1.30366	1.39174	1.2749	1.53041	0.83705	1.63396	0.673885	0.835475	1.36552	1.11903	1.19775
CG17259	327.104	330.543	307.713	352.276	356.238	336.145	423.95	324.261	353.685	344.437	323.119	319.241
CG17260	6.38318	6.71384	6.12364	4.96541	5.35644	5.44083	7.35283	6.37128	6.96229	7.54289	7.27368	7.50592
CG17264	6.45109	5.27982	3.54893	4.09311	4.79993	3.13894	8.48404	13.0489	11.2789	7.15274	6.36447	5.19026
CG17265	93.7784	94.1894	91.0196	103.468	91.6856	97.5861	94.707	99.98	93.7821	95.9117	92.3897	101.569
CG17266	29.9466	35.6551	38.4119	36.5025	36.3125	43.1081	36.9527	43.1899	42.0523	34.3331	34.6199	36.6512
CG17270	2.91997	3.25915	3.54893	2.5498	2.9217	1.53459	4.08491	5.5136	5.29134	3.64139	3.63684	4.07236
CG17271	151.906	135.255	116.628	152.519	164.728	120.117	117.331	122.953	129.429	144.875	124.841	135.905
CG17272	134.93	141.708	144.184	149.096	156.937	158.761	102.751	123.015	143.145	132.391	134.563	134.548
CG17273	179.612	180.166	189.485	193.919	190.745	227.329	231.269	178.947	187.982	167.374	175.408	165.45
CG17278	259.334	257.864	280.713	255.182	302.326	312.708	477.306	396.244	408.408	249.501	245.906	240.828
CG17282	38.8423	39.8268	43.0743	37.9787	41.3211	40.3877	35.0673	39.1466	38.5015	36.8041	36.9978	41.2027
CG17292	56.2942	55.2751	63.324	61.4637	64.4164	69.4752	48.7675	56.8514	52.6349	53.5805	54.1329	55.975
CG17294	24.0388	24.0525	21.0152	17.3789	16.278	18.9034	18.5392	20.094	22.0705	26.205	26.2971	26.9894
CG1732	11.1366	12.124	8.55918	10.1992	8.48683	9.76559	15.774	17.276	14.6208	10.9242	8.81234	9.18277
CG17321	3.05578	2.41177	1.80926	3.22081	2.36518	0.767296	4.90189	6.80011	6.61418	3.31627	3.9166	3.19401
CG17323	60.9119	50.6472	44.3964	56.0286	58.2948	44.4334	49.8987	37.1862	40.2421	48.9638	45.3206	44.5564
CG17328	10.3217	11.7329	12.5256	10.2663	9.66942	10.2539	10.0552	11.5786	13.298	11.7695	10.7706	10.4604
CG17331	225.72	225.142	245.433	204.186	212.519	217.842	228.126	246.091	262.757	243.518	241.08	251.688
CG17333	31.848	32.5263	36.2547	34.154	33.8082	33.9005	30.0398	31.7951	35.8558	29.5213	29.3045	35.9326
CG17337	228.233	198.156	188.093	186.27	221.214	183.802	192.933	200.389	226.275	200.992	211.566	226.375
CG17341	9.8464	9.32116	8.07207	10.8031	7.93032	4.67353	9.17533	11.0272	13.0195	10.534	11.4001	11.6581
CG17343	25.3969	28.6153	34.1671	26.1019	21.5649	26.9949	27.0861	28.9158	32.2354	27.1804	28.1156	29.5446
CG17352	24.582	22.4229	20.8065	42.7428	38.0516	28.2504	30.9196	32.2852	28.8239	32.2524	29.2346	27.708
CG17359	14.3282	16.8824	18.1622	13.6213	13.8433	14.2299	12.6318	14.5804	13.298	13.9153	14.2676	14.2133
CG17360	55.9547	53.1241	50.5896	56.0286	51.4775	41.2247	56.246	53.7883	52.9134	55.0111	55.9514	58.61
CG17361	17.5877	23.7918	22.7549	19.3919	18.0867	18.9034	16.3396	20.1553	24.9946	16.9065	18.1143	20.3618
CG17364	0.475343	0.130366	0.347934	0.402601	0.278257	0.418525	15.0199	14.948	13.7157	0.455174	0.349696	0.239551
CG1737	201.953	202.067	208.621	230.355	210.71	223.004	192.745	196.407	171.551	210.876	217.651	197.07
CG17374	3.46322	1.82512	0.835042	4.96541	2.50431	0.976559	23.064	6.67759	4.66474	6.50249	43.0126	17.3275
CG17378	2.51253	2.2814	1.67008	1.8117	2.08693	0.697542	3.07939	3.06311	4.73436	2.47095	2.51781	2.71491
CG1738	12.7664	17.0779	19.7627	18.117	17.5302	18.4849	13.763	15.0093	14.9689	14.6306	12.7989	16.6088
CG17385	99.2789	111.072	107.373	96.49	107.477	116.071	108.847	104.82	110.004	103.195	96.5161	100.132
CG17386	12.3589	13.4929	12.3169	11.4741	10.9216	9.41682	7.7299	11.1497	11.0004	13.9804	15.4566	15.8103
CG17440	1.22231	0.782195	1.39174	0.939402	1.25216	1.11607	1.00552	0.55136	0.556983	0.845324	0.979149	0.798502
CG17454	75.2401	78.6758	77.7981	87.163	88.903	70.94	69.6948	73.1471	73.2433	81.9964	75.884	75.2189
CG1746	1895.87	1942.91	2079.88	1911.08	2021.4	2327.28	1917.08	2045.98	2253.9	2002.77	2021.38	1954.65
CG17470	4.82134	4.30207	4.87108	4.29441	3.6869	3.62722	4.08491	4.16583	5.08247	3.77144	5.80495	5.50966
CG17471	211.256	226.38	224.905	224.181	228.101	201.171	199.72	226.793	238.807	214.842	212.965	246.098
CG17486	105.323	108.269	101.806	74.4811	79.9292	80.9846	82.5779	97.0394	104.643	101.309	99.5235	104.604
CG1749	152.314	142.685	140.565	171.91	176.971	152.413	121.102	142.68	146.069	161.522	157.223	160.978
CG17490	75.2401	79.7839	74.3188	82.7344	73.4598	77.5667	63.0332	65.3056	66.281	76.8594	79.8706	84.5614
CG17493	226.331	242.155	247.59	234.247	231.927	216.866	200.412	217.665	204.552	240.267	224.295	252.087
CG17494	203.99	227.423	210.639	200.16	207.232	193.359	192.933	196.407	191.254	219.134	210.727	215.835
CG1750	9.77849	7.82195	9.5334	7.91781	9.53029	11.928	12.7575	12.6813	12.6714	10.339	9.65161	10.5402
CG17508	100.705	114.331	110.226	97.5636	108.659	108.328	89.7422	105.432	107.776	97.5374	103.02	104.843
CG17514	741.807	729.528	635.954	800.504	657.521	634.275	619.272	723.324	641.018	689.069	683.796	728.873
CG17528	290.571	301.145	287.672	276.922	269.422	254.812	266.273	289.097	264.706	320.183	303.746	305.347
CG17544	146.202	138.188	142.096	157.148	155.337	177.803	140.961	143.599	149.968	159.376	167.994	169.282
CG17549	110.959	138.84	121.012	99.9792	117.911	123.116	163.396	139.555	131.03	104.04	117.358	99.6531
CG17556	26.2797	27.0509	26.5822	25.3638	27.0605	26.4368	21.5557	22.6058	26.2478	25.6848	25.3879	24.514
CG17565	45.0218	51.8204	49.1979	48.7147	43.895	48.8279	45.7509	47.7233	47.831	46.5578	50.7059	47.9101
CG17568	17.4519	15.1876	14.6132	13.8897	14.5389	14.8576	15.774	15.6831	14.4816	17.4267	15.1768	17.7267
CG17574	55.0719	50.9731	56.0174	42.6757	49.8775	52.8737	66.9296	47.1719	59.0402	37.0642	40.8445	41.4423
CG17593	119.379	122.153	116.419	92.464	124.45	128.696	118.902	91.7096	105.131	122.312	114.421	106.281
CG17597	39.793	37.2846	43.1438	36.167	33.7386	35.7141	33.6219	44.0476	40.1028	40.1204	38.3267	40.7236
CG17598	145.455	132.061	129.084	148.358	146.363	122.767	117.897	128.161	126.226	140.129	134.143	132.152
CG17600	37.8237	36.698	41.1258	30.6648	31.1648	30.9709	32.365	36.451	38.9888	40.4455	47.9084	50.8646
CG17612	23.8351	29.9842	31.3837	24.8941	26.5735	25.4603	27.4631	28.6095	28.615	28.2858	28.745	27.8677
CG1764	24.6499	25.9428	27.0693	28.7859	30.1213	36.4814	20.6759	20.1553	21.1654	24.7095	20.5621	23.9551
CG17646	15.89	12.5151	9.81175	10.8702	10.9216	11.4397	14.7685	15.5606	15.4563	15.2809	14.967	12.3768
CG17652	15.8221	20.2719	20.1106	16.7079	18.1563	18.9731	19.6075	17.6435	18.8678	16.0612	17.6946	19.723
CG17658	2.85206	4.62799	3.6881	0.603901	1.25216	1.88336	3.20508	2.32797	2.50643	1.8207	1.53866	1.83655
CG17660	98.7356	94.1242	90.5325	77.0309	85.9118	86.1464	87.1656	86.8086	83.1994	94.8063	89.5921	84.5614
CG17664	0.475343	0.325915	0.626282	0.872301	0.486949	0.418525	2.32525	3.06311	1.94944	0.2601	0.83927	0.399251
CG17672	171.531	162.306	147.733	172.649	193.11	141.531	120.85	119.829	105.757	181.55	151.278	140.936
CG17680	35.1075	39.8268	38.9686	35.6973	36.1734	49.3162	32.8049	35.4709	38.2926	36.0238	34.8997	37.7691
CG17681	1.15441	0.521464	0.208761	0.0671001	1.04346	0.139508	0.691292	1.16398	0.626606	0.13005	0.279757	0.319401
CG17683	157.882	173.517	168.261	167.884	157.911	153.668	143.349	159.956	154.633	172.771	172.68	167.925
CG17684	1.96928	2.6725	1.46132	2.4827	3.40864	1.53459	5.78171	3.43069	3.82926	2.3409	2.30799	1.7567
CG17698	135.473	134.081	134.511	139.904	133.981	131.277	112.806	135.39	118.777	133.041	124.702	132.551
CG17707	0.814874	0.325915	1.18298	0.603901	0.347821	0.488279	1.1312	1.47029	0.765852	1.0404	0.90921	0.638802
CG17712	37.8917	35.4595	36.3939	42.5415	37.5647	31.9474	39.655	41.6583	44.2802	44.1519	44.901	40.7236
CG17715	174.858	180.492	178.838	175.735	174.467	153.32	170.749	189.668	178.583	190.328	182.192	186.849
CG17721	22.4769	24.5088	24.425	25.0954	28.5909	21.4145	22.3727	18.5625	23.4629	26.5302	21.6812	25.5521
CG17726	12.291	12.6455	12.2473	13.8897	15.7215	15.4854	13.3231	13.2939	15.7348	12.7449	14.4774	12.3768
CG1773	5.09296	5.47537	8.90712	5.50221	3.96516	4.60378	4.46197	7.04516	5.56983	3.64139	4.05647	3.43356
CG17734	75.8512	85.3897	87.4011	88.3709	92.2421	103.934	93.7643	82.0914	92.5289	77.5747	70.8484	79.2114
CG17737	338.173	366.002	418.565	374.217	413.907	389.368	379.959	373.087	393.927	358.677	357.949	391.026
CG17738	7.60549	9.38634	4.87108	2.5498	5.77383	1.39508	6.09594	7.29021	5.08247	4.55174	4.54605	3.67311
CG17739	8.21665	4.9539	3.201	3.15371	4.38254	2.02287	7.7299	4.71719	5.29134	6.37244	7.06386	5.34996
CG1774	1.69765	0.977744	1.25256	1.0736	1.32172	1.74385	0.816981	1.10272	0.974721	3.05617	2.16812	2.95446
CG17746	109.397	113.679	119.272	116.284	118.746	121.791	112.932	119.033	122.745	117.11	115.959	119.536
CG17754	233.258	194.701	166.661	258.604	266.153	152.343	151.267	169.023	137.366	200.602	194.99	199.226
CG17760	2.64834	1.30366	0.835042	1.8117	3.26952	0.418525	2.32525	3.49195	3.48115	1.69065	3.84666	3.75296
CG17765	212.546	217.255	234.716	219.417	217.875	261.648	207.325	208.782	217.015	206.779	211.216	221.744
CG17776	22.8844	22.0318	29.2265	25.7664	27.7561	30.4128	23.6925	29.4059	30.4252	19.6375	20.1425	27.708
CG17778	4.00647	3.71543	4.45356	4.83121	5.07819	3.48771	4.33628	5.88118	4.80398	4.22662	4.05647	4.79101
CG17786	15.211	12.3848	11.5514	18.9893	10.9216	11.5792	21.2415	18.1949	17.8931	16.5814	16.5057	15.7305
CG17802	13.9208	17.2735	16.84	15.2317	16.9737	17.1595	16.2139	16.7246	16.3614	17.6868	19.0235	18.6051
CG17803	6.31528	6.77903	6.95868	10.065	8.13901	8.92854	8.2955	10.3533	11.8359	7.80299	8.53258	8.62382
CG17806	20.8472	22.097	22.6853	22.143	20.6606	22.8096	23.3782	26.9554	23.6022	21.6533	25.4579	26.111
CG17807	45.4971	46.4103	46.5536	57.639	61.9817	56.9892	50.4015	46.008	50.0589	43.0465	43.5022	43.5982
CG17816	224.09	205.326	183.709	279.002	206.884	144.461	199.658	268.145	229.477	177.778	176.806	202.181
CG17829	48.7566	52.8634	53.1644	50.8619	47.2341	53.0829	46.4422	48.7035	47.0651	53.1904	47.6286	55.416
CG17834	30.8294	27.5724	26.5126	36.838	35.8256	25.0418	21.9956	25.3013	28.6846	32.5125	30.7033	31.3811
CG17839	45.3613	44.7155	44.9531	46.5004	45.0776	34.3888	74.5338	72.3507	59.3884	45.1273	36.5782	37.0505
CG17840	38.0954	36.9587	36.046	37.3748	32.3473	35.0864	33.8105	38.8403	35.2988	38.6248	38.8163	33.8565
CG17841	77.2772	79.3277	76.2672	80.9227	92.3117	97.7256	86.8514	65.7957	65.0278	69.7067	63.225	59.728
CG17843	74.6289	83.6949	100.135	47.5069	75.2684	161.76	122.924	56.055	59.458	67.1057	81.7589	61.0854
CG1785	143.893	152.854	153.091	141.783	143.094	148.297	152.901	140.229	153.588	134.472	145.683	150.757
CG17855	4.346	1.36884	0.417521	1.4091	4.79993	0.209263	1.8225	3.49195	2.85454	2.53597	2.72763	4.23206
CG17883	182.6	204.023	187.328	180.835	169.389	159.179	160.128	216.378	197.311	180.574	189.325	195.553
CG1789	37.7558	45.1718	46.2057	42.7428	42.9907	49.7347	40.2206	42.6998	44.1409	36.4139	41.4739	43.1191
CG17896	285.613	253.431	266.587	265.448	282.848	304.198	219.014	249.828	257.883	281.623	290.667	272.05
CG17904	54.325	61.5979	69.6564	64.4832	66.3642	67.3128	83.8348	68.0011	76.5156	56.9618	61.1968	65.6369
CG17912	283.848	280.678	277.304	343.284	291.613	267.228	265.896	300.675	277.656	317.647	299.759	312.614
CG17919	74.3573	71.0494	62.2802	102.261	123.268	107.979	63.6617	72.9021	76.0282	71.5924	66.4422	71.7055
CG1792	24.1746	26.1384	28.6002	24.8941	19.478	25.3208	23.881	27.2617	29.7986	28.741	30.0039	30.4229
CG17922	4.00647	3.51988	3.40976	3.35501	3.54777	1.95312	5.3418	5.63613	4.38624	3.83647	4.12641	4.63131
CG17928	8.89571	4.56281	2.99223	3.15371	9.53029	3.27845	4.96473	6.86137	6.40531	5.33204	6.64422	8.30442
CG17931	8.21665	8.21305	8.55918	8.92432	10.4346	10.3934	8.60972	10.5984	12.741	9.68871	10.351	9.90143
CG17977	34.8359	36.2417	36.7419	35.6973	31.7213	33.6215	35.0045	39.0241	41.8434	37.4543	40.7046	45.5945
CG17982	15.1431	15.1224	17.4663	17.3789	18.8519	17.6478	15.5226	18.8075	17.1969	16.9065	17.1351	16.529
CG17985	33.9531	37.0891	38.6207	32.141	35.269	34.9469	35.0045	35.7772	37.5268	34.3331	38.6764	37.4497
CG17996	10.3217	10.2337	11.6906	13.3529	14.6085	13.6718	13.9515	13.9678	12.5321	11.5744	11.1203	13.4148
CG18004	37.0089	40.9349	44.3268	41.1995	46.8167	52.3156	36.1986	38.779	42.5396	37.7795	39.096	40.8833
CG18011	39.9288	40.3482	39.3166	53.1433	44.0341	42.2013	41.3518	39.0241	35.4381	42.6563	38.1169	37.7691
CG18012	52.5594	47.8443	53.8602	83.8751	98.0855	94.2379	59.3254	49.4386	53.1919	48.8987	44.7611	46.3131
CG18048	22.5449	26.0732	23.9379	23.0153	23.6518	24.2047	22.247	22.9734	24.6465	22.3686	23.4296	27.1491
CG1806	78.7033	84.1512	87.1923	88.9748	91.8247	83.147	76.9848	68.7975	70.528	84.2073	74.9049	72.8234
CG18067	3.73484	4.17171	4.10562	3.55631	5.00862	2.99943	6.85007	8.20914	7.38003	1.0404	2.16812	2.47536
CG18081	91.8771	102.989	105.007	97.832	102.468	104.631	87.6684	100.348	111.188	99.3581	99.8732	108.197
CG18094	4.48181	5.01909	5.98447	3.62341	4.93906	3.62722	5.65602	5.26855	5.84833	4.29164	5.31538	5.27011
CG18110	0.746968	1.17329	0.487108	1.0736	1.32172	0.418525	0.125689	0.122525	0.208869	0.13005	0.699392	0.878352
CG1812	86.0371	87.4103	80.9295	92.7995	80.9727	73.7999	76.1049	87.4825	76.7245	82.7117	84.4166	80.489
CG18130	3.12368	2.08585	3.201	3.89181	4.31298	2.85992	1.88534	4.2271	2.08869	2.99115	2.65769	3.11416
CG18135	64.6467	59.9683	60.9581	58.31	58.0165	52.6644	45.4996	49.2549	49.85	56.7667	59.2385	53.5795
CG1814	33.0024	33.83	34.9326	42.4744	43.2689	42.3408	31.2967	34.6744	33.4886	35.5686	34.4101	32.9781
CG1815	370.225	341.819	324.275	745.482	704.129	611.535	323.147	326.65	275.359	352.435	347.458	333.614
CG18155	6.79062	7.36567	6.8891	5.77061	7.3738	5.7896	7.41568	7.10642	7.31041	6.95766	6.99392	6.78727
CG18171	12.3589	8.27823	9.32464	14.0239	12.5216	10.3934	10.8721	10.2921	5.70908	10.2089	9.93137	9.98128
CG18178	77.9563	91.7124	91.7155	81.3924	86.2596	90.2619	87.2913	89.3204	90.5098	81.1511	81.619	87.5158
CG18190	96.4947	105.531	105.424	106.219	102.468	107.003	106.585	97.5295	103.529	102.414	102.251	105.881
CG18213	46.9232	55.1448	55.5303	49.1173	55.5818	62.988	65.17	34.797	37.2483	39.275	43.0126	43.1191
CG1824	61.3193	64.7267	65.3421	111.118	108.033	105.538	67.0553	60.3433	60.7808	63.2692	63.4349	60.3668
CG18249	2.10509	2.02067	1.32215	1.7446	2.08693	0.0697542	1.50827	2.38923	2.92416	1.36552	1.9583	2.31566
CG18259	37.0768	39.6312	39.1774	36.3012	38.3994	38.3648	36.7013	39.3304	41.4953	39.0149	38.2567	39.446
CG18262	23.5634	26.3991	30.9661	38.3142	35.0603	39.8296	23.1897	26.8329	24.7161	25.1646	24.8984	26.111
CG18265	1.83347	1.43402	1.73967	1.8788	1.25216	1.53459	3.07939	3.00185	3.41152	2.01577	1.18897	2.23581
CG1827	27.1625	23.3355	24.1466	18.8551	22.8171	29.0177	28.2801	26.404	27.0137	18.0119	22.4505	21.1603
CG18273	130.787	131.083	132.563	152.72	147.893	158.133	142.783	129.692	136.322	135.057	138.55	130.715
CG18292	66.8197	73.0049	70.3523	71.9313	74.5728	77.9154	67.8723	73.7598	77.3511	65.6752	72.0374	70.0286
CG18304	3.53112	3.19396	2.29637	2.5498	4.73036	5.23156	3.95922	2.81806	2.36718	2.92612	3.77672	2.55521
CG18316	53.3064	57.4914	66.8034	55.3576	61.5643	71.7771	59.1369	60.6496	65.3063	43.6967	47.9084	56.9332
CG18317	36.3298	38.1972	39.1078	42.1389	39.3733	40.8062	40.4091	38.9628	37.7356	41.1608	42.8727	44.237
CG1832	266.328	273.247	278.834	287.054	261.631	255.44	252.259	271.208	263.035	285.134	291.716	284.107
CG18324	27.7057	28.6805	26.0951	34.7579	37.2864	34.3888	27.0861	31.2438	34.8115	25.2297	26.9965	26.9095
CG18327	1.83347	1.17329	1.87884	1.7446	0.695642	1.46484	0.754136	1.34777	1.32284	2.14582	1.46872	2.15596
CG18335	2.51253	2.6725	3.61852	3.42211	3.19995	2.99943	1.75965	2.2667	1.46208	3.1212	3.77672	2.79476
CG18336	1.83347	2.73768	3.34017	3.15371	2.78257	3.55746	2.45094	3.06311	3.3419	3.18622	3.63684	3.03431
CG18343	27.2304	28.159	26.9997	22.6127	26.017	22.8794	26.3948	24.8112	27.7099	29.6514	26.8567	33.5371
CG18347	47.806	46.3451	46.484	50.3922	45.4254	55.0361	43.0486	47.6008	50.1981	45.9726	42.3832	47.9101
CG1835	2.30881	2.02067	2.6443	2.3485	2.36518	2.4414	0.816981	2.81806	2.36718	2.21085	1.81842	2.71491
CG1840	20.4398	17.8601	22.4766	22.0759	21.0779	18.5546	20.236	21.1355	26.2478	21.9134	22.6603	23.1566
CG18428	25.329	29.919	28.7394	33.6172	28.9387	27.9017	26.709	37.615	41.2864	30.9519	30.9131	36.0124
CG18446	2.78415	0.912561	0.904629	0.738101	2.9217	0.279017	3.14224	1.53156	1.74057	1.23547	1.25891	1.7567
CG1847	15.7542	16.752	19.1364	19.0564	17.5302	22.5306	20.2988	18.2562	17.4754	18.337	18.6738	18.6849
CG18476	29.1997	29.4627	27.4868	30.7319	27.1996	29.0177	31.171	32.5915	33.0709	30.5617	32.8714	28.7461
CG1850	11.612	11.2115	12.5256	1.6775	2.64344	4.46427	7.22714	9.12808	8.21551	17.8818	20.3523	17.2476
CG18507	90.6548	92.8205	100.762	110.984	121.389	148.925	119.091	108.557	99.3519	91.0349	89.4522	83.2838
CG18508	7.06224	5.60573	7.09786	7.71651	5.35644	6.41739	6.22163	7.04516	7.86739	6.76259	7.62337	8.30442
CG18516	1.62975	1.62957	1.11339	1.4762	0.765206	1.81361	1.00552	1.47029	2.08869	1.49557	1.46872	1.9164
CG18519	1.0865	1.30366	1.73967	1.0736	1.25216	3.20869	0.502758	0.245049	0.417738	0.650249	0.629453	0.638802
CG18522	10.118	5.60573	7.30662	5.16671	7.86075	10.6724	34.816	8.33167	14.5512	4.61677	7.27368	4.87086
CG18528	51.1334	51.5597	52.8164	63.1412	65.3208	61.5232	46.8822	45.9467	49.0145	52.6702	48.5378	45.3549
CG18547	32.9345	29.6582	28.3914	35.4289	35.4777	28.2504	43.4257	29.6509	34.4634	34.5932	31.4726	31.461
CG18549	45.633	39.8268	37.9248	43.7493	39.5125	27.9017	40.5348	36.0835	37.5964	47.4032	42.3832	42.7199
CG18596	84	86.8889	84.1305	97.5636	91.1291	94.3077	120.536	82.459	85.2185	85.6378	82.5982	84.4017
CG18600	45.2934	47.6487	51.3551	47.3056	48.6254	49.7347	56.3089	56.9739	61.2682	50.3293	50.9157	52.9407
CG18616	41.5586	38.7839	40.3604	37.5761	39.9298	41.6433	40.9119	39.2691	41.5649	35.9588	39.0261	39.446
CG18619	25.8044	32.0048	34.4455	28.9872	26.8518	28.39	29.6627	35.7772	35.1596	26.5952	28.3953	35.1341
CG18624	59.8254	60.4898	73.0662	64.8858	74.2945	86.565	60.3309	62.1812	68.3001	59.7579	61.6864	64.9981
CG18641	0.679062	0.65183	0.417521	1.6104	1.39128	1.25558	0.754136	0.55136	0.905098	0.650249	0.559514	0.558951
CG18643	2.03719	3.19396	3.6881	3.75761	2.99126	3.90624	3.01655	3.49195	3.48115	3.25125	3.49696	3.27386
CG18659	102.946	96.1449	96.4474	117.761	101.703	95.4237	108.721	109.843	106.105	105.145	107.636	116.422
CG18661	15.4147	17.1431	17.8838	11.9438	13.0781	14.7879	14.2657	15.9895	17.3361	14.8257	15.2467	19.4036
CG1868	60.3686	61.5327	62.7673	52.3381	46.1211	51.4786	69.1292	67.5723	69.2052	61.9037	62.7355	62.0436
CG18731	14.3282	16.5565	18.3013	16.5066	16.4867	16.0435	17.3451	21.3193	23.0452	16.2562	15.5964	18.8446
CG18747	3.46322	1.36884	1.18298	0.671001	4.45211	0.139508	4.14775	2.57302	2.92416	1.88572	1.88836	3.03431
CG18764	12.2231	14.3402	14.6132	14.9633	12.9389	13.8811	13.0717	12.8651	14.6208	11.3794	13.2185	13.7342
CG18765	0.339531	0.65183	0.626282	0.469701	0.208693	0.209263	0.565602	1.04146	1.39246	0.715274	1.04909	1.03805
CG18766	145.659	150.964	156.153	170.032	149.702	153.738	129.46	141.822	153.031	151.183	153.866	153.712
CG18769	40.8795	44.3244	38.899	38.3813	38.3994	35.5746	36.2614	40.188	40.4509	43.1765	42.9427	43.5982
CG18787	10.0501	12.4499	11.1339	9.86372	8.97378	11.7885	9.80377	8.82177	12.6018	10.6641	9.65161	12.6163
CG18789	0.950687	1.30366	1.18298	1.6104	1.04346	1.32533	1.94819	2.81806	2.64567	1.36552	1.46872	1.4373
CG18809	62.1342	61.4675	66.0379	70.7906	61.5643	58.9423	52.3496	63.1614	63.0088	55.5313	62.2459	69.7891
CG18812	137.782	139.687	134.581	160.571	148.728	134.277	131.848	150.766	136.6	143.12	138.34	134.947
CG18815	105.187	109.181	112.522	118.163	119.859	128.348	124.244	124.791	126.087	126.278	122.464	118.338
CG1882	38.8423	40.8045	42.1	39.0523	41.3211	46.526	89.1766	40.6781	51.2425	36.2189	42.8028	38.2482
CG1885	10.3217	9.32116	8.76794	9.12562	8.55639	10.0446	8.16981	9.06682	9.46872	10.0789	12.0295	11.0193
CG1887	4.61762	5.08427	3.82728	4.83121	4.6608	4.67353	5.15327	5.5136	4.87361	5.65717	5.03562	5.74921
CG18870	23.2918	27.1161	25.1904	25.2967	25.6692	25.0418	29.5999	22.667	22.4186	26.14	22.1707	21.7991
CG1888	44.0711	44.2592	44.0485	44.6216	42.8515	38.1555	40.0949	54.3396	50.1981	45.4524	43.5721	42.1609
CG1890	96.4947	98.8825	115.236	96.6242	115.059	116.699	121.227	100.776	110.143	103.064	93.2989	115.384
CG1896	26.6871	29.4627	35.1414	31.8055	30.3995	38.9926	28.2173	30.9374	29.3113	28.5459	28.3953	31.7804
CG1902	144.572	148.747	153.021	137.891	147.128	143.205	135.996	145.559	146.974	143.38	143.375	150.757
CG1907	39.9288	42.4993	43.2134	38.4484	38.7472	42.4803	36.9527	34.6744	36.1343	38.4297	40.9144	38.3281
CG1909	2.58044	1.23848	2.57471	4.42861	3.33908	2.92968	3.77068	5.20729	5.63946	8.38821	10.7706	10.5402
CG1910	457.62	436.4	468.459	451.718	427.055	488.489	427.847	433.676	405.554	456.41	465.515	425.522
CG1927	141.041	151.811	143.418	129.839	141.424	139.16	128.078	136.676	135.974	154.369	156.664	157.544
CG1943	607.217	672.949	717.788	522.71	518.879	670.338	628.573	666.411	698.109	575.665	570.354	607.979
CG1951	70.215	68.1814	66.5946	74.6153	70.1207	62.9183	56.7488	58.5667	55.9768	69.9668	66.1625	66.2757
CG1965	153.672	163.935	153.926	183.049	157.98	148.646	148.879	184.828	178.165	171.601	172.75	182.458
CG1968	62.2021	58.795	63.5328	57.1693	60.1035	62.2905	60.8337	58.2604	59.7365	64.6348	61.0569	58.2906
CG1969	187.625	183.36	162.555	232.099	248.622	200.543	95.1469	119.4	114.947	162.432	151.698	153.791
CG1970	271.489	259.559	268.814	270.413	275.057	276.436	249.305	259.813	262.409	272.519	289.758	275.084
CG1971	0.54325	0.977744	1.25256	0.939402	0.695642	0.558034	1.1312	0.796409	0.974721	0.650249	0.699392	0.718652
CG1983	20.8472	23.0748	23.7291	18.9893	18.4345	19.2522	15.9626	16.7859	21.3046	18.1419	19.2333	19.8029
CG1998	74.9005	73.3308	75.293	53.8814	58.0861	64.8016	57.0001	60.037	60.2238	66.0003	67.0717	60.8459
CG2003	12.9701	7.10494	7.16745	6.97841	9.53029	4.39451	11.6263	10.7209	13.5068	8.25816	8.25283	13.0954
CG2004	128.886	132.126	147.942	114.942	121.737	128.766	127.198	127.609	131.03	131.415	130.716	128.878
CG2006	12.2231	13.5581	15.4483	16.5066	17.391	17.5781	13.4488	16.4183	14.4816	13.2001	14.7572	14.8521
CG2010	0.88278	1.49921	1.39174	0.671001	3.96516	3.20869	0.942671	0.612623	1.39246	1.75567	3.5669	1.03805
CG2016	12.3589	10.9507	3.201	16.3724	10.852	3.3482	7.03861	18.1949	9.67759	15.0858	7.76325	7.02682
CG2017	75.1722	82.3912	85.2439	66.7646	65.0425	77.6364	193.185	83.4392	93.5036	68.9264	77.2828	75.5383
CG2021	19.8286	21.9015	27.0693	24.0889	29.5648	28.4597	22.6869	24.6274	27.8492	21.1331	18.8836	23.5558
CG2022	1.22231	1.69476	1.39174	1.0065	0.83477	0.697542	0.628447	1.65408	1.74057	2.3409	2.79757	2.79476
CG2023	24.9216	24.7043	22.5461	28.0478	24.7648	21.9726	19.7961	22.4833	21.6527	20.808	22.2407	23.7155
CG2025	166.099	159.763	154.344	168.287	154.711	153.808	149.822	149.174	144.607	180.119	162.189	153.951
CG2034	52.9668	52.2115	61.0973	43.4138	48.0688	52.5947	51.2813	50.9089	56.325	45.5174	49.8666	50.5452
CG2046	67.0234	73.4612	75.6409	57.5048	63.373	67.1035	64.6044	64.0803	72.756	65.6101	64.4839	67.3137
CG2051	157.95	170.258	169.235	164.194	154.224	180.524	166.224	167.736	179.209	151.963	170.792	156.506
CG2059	17.3161	19.946	21.0848	21.0023	24.0692	23.0886	27.7145	19.3589	19.6337	18.7272	20.5621	18.3655
CG2061	81.1479	84.0208	87.9578	77.0309	75.6858	81.1241	85.406	79.2121	78.465	90.3846	86.8645	86.5576
CG2063	77.2093	80.6313	84.7568	80.6543	77.3554	85.1699	69.6948	83.1942	89.3262	79.3304	80.7098	83.5233
CG2064	24.3783	22.4881	25.3992	22.4785	29.2865	27.4832	53.9208	21.0742	28.2669	23.0838	23.7793	25.4722
CG2065	1.35812	0.521464	1.0438	1.0736	2.43475	2.02287	2.89086	1.71534	1.60133	1.17045	0.979149	0.878352
CG2076	118.089	124.174	124.004	112.191	116.172	129.743	169.304	102.676	125.53	109.697	110.854	117.859
CG2082	3.53112	3.0636	2.71389	3.42211	3.89559	3.27845	4.52482	3.67574	4.31662	2.99115	2.44787	2.31566
CG2091	92.2845	90.7347	96.7953	89.7129	86.5378	97.4466	87.0399	101.021	106.175	103.129	105.049	107.399
CG2100	74.2215	76.4596	80.7207	69.3815	70.4685	78.8222	78.8701	81.7851	84.7311	70.7471	77.9123	77.4547
CG2107	56.9733	52.1464	49.0587	54.5524	51.4079	47.9211	53.6694	54.6459	54.4451	55.2061	53.2237	56.1347
CG2116	55.6152	61.9238	62.8369	64.8187	61.3556	60.4769	56.6859	61.7524	60.8504	60.6032	56.1612	58.3705
CG2118	121.077	115.113	111.826	129.772	134.537	158.83	107.276	104.942	114.53	113.208	117.708	117.779
CG2121	0.475343	0.195549	0.417521	0.402601	0.626078	0.279017	2.13672	1.71534	2.01907	0.455174	1.04909	0.718652
CG2124	13.5812	16.1002	16.0746	15.1646	14.1215	16.6713	18.1621	15.9895	17.2665	16.5163	17.4848	16.6088
CG2126	30.6936	36.3721	36.9506	34.0198	32.9734	36.8302	33.8733	37.0024	32.0266	31.5371	35.5991	34.3356
CG2129	22.7486	23.1399	24.9817	25.498	25.6692	28.2504	20.6131	22.5445	21.792	19.1823	21.9609	21.1603
CG2135	87.1236	82.652	69.5173	66.4291	78.6771	66.0572	73.4026	65.5506	65.4456	79.1353	81.1295	77.1353
CG2144	101.859	89.2355	83.2259	64.1477	86.1205	83.8445	90.6221	60.4659	59.8061	81.1511	76.7233	65.7167
CG2145	68.6532	63.3578	63.2544	60.9269	68.3816	72.1258	62.7819	63.0389	58.4136	75.4289	65.6729	54.1384
CG2147	51.4729	55.4055	56.0174	48.5805	50.1558	52.2459	49.8359	54.5847	57.7174	51.4997	52.1746	54.2981
CG2162	130.38	121.957	127.622	137.824	132.311	126.395	113.372	129.937	124.625	123.417	121.904	127.441
CG2177	263.204	261.253	262.969	276.587	304.552	252.929	241.387	246.581	240.338	264.651	255.558	269.894
CG2182	233.258	224.816	228.941	248.069	223.371	220.284	216.563	244.865	245.351	245.794	239.332	248.733
CG2183	42.0339	40.609	48.0845	33.483	34.156	37.5278	43.3628	39.5142	39.1281	42.2662	39.0261	40.005
CG2186	180.359	181.926	162.694	178.285	158.467	143.624	174.897	173.372	159.854	179.469	177.086	180.302
CG2199	103.964	112.245	118.437	117.559	111.233	124.721	113.498	107.638	108.89	104.69	105.608	100.452
CG2200	35.3112	32.1352	37.4377	38.2471	41.4603	35.1561	33.8105	37.4312	37.2483	32.6425	30.9831	33.9363
CG2201	16.9086	17.8601	14.6132	19.3919	20.1736	14.2996	12.8832	16.112	16.9184	17.8818	17.6247	20.5215
CG2202	64.2393	62.3801	56.1566	64.4832	62.8165	57.0589	58.7598	61.7524	53.9578	62.2288	61.0569	59.6481
CG2211	32.8666	29.7234	31.662	27.2426	35.6864	29.9246	31.7994	25.3626	26.4567	30.1065	28.6751	24.2745
CG2218	199.916	198.026	203.542	323.557	295.23	316.754	202.109	211.845	197.799	192.604	201.705	196.192
CG2219	104.643	121.501	118.924	110.916	120.485	109.375	103.254	119.339	120.657	113.468	114.141	126.722
CG2224	39.3177	45.3673	42.7263	35.7644	32.9734	43.5964	41.6032	44.2314	44.2106	42.1361	40.9144	43.6781
CG2225	145.795	140.86	128.944	145.809	121.111	97.4466	139.578	154.013	135.974	155.475	151.908	147.883
CG2233	0.135812	0	0.208761	0.2013	0.208693	0.209263	0.565602	0.367574	8.77249	0.650249	1.53866	1.99626
CG2246	132.621	132.582	137.573	117.895	119.442	135.184	128.14	135.206	130.125	128.489	127.01	134.787
CG2247	210.441	206.369	202.637	211.969	198.536	191.196	196.201	207.802	192.09	222.255	214.014	203.458
CG2254	7.80921	1.43402	2.22678	2.4156	0.626078	2.51115	2.89086	0.245049	3.20266	5.07194	5.38532	2.87461
CG2258	36.1261	30.7012	30.7574	36.7038	32.2082	26.4368	35.6329	31.305	23.5326	35.6987	35.5291	34.7348
CG2260	64.443	66.7473	75.293	60.4572	65.3208	73.3117	69.4434	74.0661	77.003	61.3185	68.1208	66.1958
CG2263	156.32	152.267	152.604	154.666	150.954	164.829	155.164	149.357	157.139	162.887	153.796	150.438
CG2269	40.2005	22.3578	10.3684	14.762	25.6692	5.16181	75.7279	59.9145	70.3888	44.0219	35.3193	35.2938
CG2277	21.5263	20.9237	21.0848	19.1906	21.4258	26.4368	21.3672	20.0328	21.8616	23.3439	23.7094	23.6357
CG2278	12.0194	11.5374	11.621	15.0304	11.7563	12.4162	10.0552	15.0705	11.9751	12.1597	12.7289	12.2969
CG2292	13.6491	13.2321	12.3865	8.11911	12.5911	11.7885	12.0662	10.3533	8.70287	11.4444	10.4909	9.58202
CG2310	97.1738	103.706	112.244	95.0138	98.0159	110.072	128.455	147.887	136.879	109.177	119.806	115.783
CG2316	362.212	351.141	357.607	326.442	319.995	307.337	311.396	357.833	337.671	357.442	351.235	369.147
CG2321	36.2619	37.2846	34.3063	34.2882	33.5995	34.8771	40.8491	32.8366	37.109	41.2258	37.6972	37.29
CG2371	20.1681	18.9682	21.5719	23.6192	18.4345	19.0429	16.9052	21.7481	21.235	20.7429	22.0308	21.4797
CG2444	3.46322	5.01909	0.974216	3.69051	3.13039	0.0697542	4.02206	4.53341	3.20266	6.76259	3.63684	5.74921
CG2453	19.8286	21.3148	22.9637	23.0824	20.2432	23.5769	26.7718	22.3607	25.8301	21.7833	21.1216	24.3543
CG2469	239.98	254.148	241.745	245.385	228.24	267.926	256.281	272.862	260.947	274.99	276.12	256.718
CG2493	420	377.735	361.017	259.476	387.194	357.072	337.602	259.017	261.434	347.363	334.589	298.161
CG2519	356.983	340.451	309.453	317.182	321.178	291.294	346.463	319.85	286.707	334.293	327.106	310.857
CG2540	6.5869	6.64866	8.83753	6.03901	8.83465	8.02173	6.72438	7.71905	6.82305	7.34781	6.29453	7.02682
CG2543	7.13015	8.47378	8.42001	7.24681	6.67816	6.62665	7.7299	9.49565	9.81683	7.73796	9.37185	8.70367
CG2556	76.1907	79.458	80.8599	80.5201	72.2772	66.8943	59.7025	84.0518	77.9777	88.1738	85.9553	93.9038
CG2604	143.282	144.445	147.733	153.391	159.858	179.338	140.332	125.955	131.03	129.725	138.48	131.433
CG2608	20.236	21.3148	24.1466	22.2772	25.6692	23.9954	25.892	22.422	23.0452	21.8484	20.6321	22.7573
CG2611	4.88925	3.65025	4.80149	3.35501	4.79993	4.18525	4.33628	4.34962	5.29134	5.26702	4.68593	5.03056
CG2614	60.6402	67.8555	69.4477	65.8923	68.9381	64.3831	63.5988	64.3254	67.2558	64.9599	62.0361	65.0779
CG2617	32.4592	32.9826	36.881	27.1084	28.73	32.7845	35.4444	28.8545	29.3113	31.4721	27.4162	24.9931
CG2641	24.4462	21.6407	22.4766	13.9568	16.0693	21.9028	23.2525	27.2004	24.925	17.1666	20.2124	20.9208
CG2656	31.7122	33.8951	44.8139	38.9852	38.0516	40.5272	44.4941	34.6744	39.8243	39.6652	40.3549	37.849
CG2658	56.9733	56.9699	59.8447	62.2018	59.6861	68.9869	74.6595	55.1973	59.7365	57.8071	57.2103	53.1802
CG2662	16.0259	17.7949	20.3889	16.3724	15.165	18.1361	16.591	13.784	18.102	16.5163	16.7155	15.8902
CG2663	1.0865	0.65183	0.139174	0.671001	1.53041	0.279017	0.691292	0.918934	0.974721	0.195075	0.559514	0.718652
CG2678	2.03719	2.21622	2.43554	1.0736	2.01736	0.488279	3.01655	2.81806	2.22793	2.27587	1.39878	1.35745
CG2685	43.1204	45.6932	49.4762	53.0091	52.9383	57.4775	40.1578	45.5179	49.0842	42.5913	44.2016	45.5945
CG2691	185.588	183.099	186.075	200.898	199.719	198.869	210.655	175.088	168.766	190.588	203.593	186.211
CG2694	75.5117	84.4771	91.5067	86.7604	83.8944	116.071	75.6022	73.576	66.2114	73.5432	76.5834	76.8957
CG2698	207.929	217.45	209.665	191.973	188.658	221.33	258.417	216.378	187.703	197.416	205.621	192.758
CG2701	86.4446	91.6472	94.2206	103.67	95.0247	94.8657	87.3541	90.2393	93.9213	89.1491	91.5504	93.5046
CG2712	18.6742	18.0557	22.2678	20.5326	20.5214	20.0892	18.0364	17.3985	17.0576	18.7922	21.5413	18.6849
CG2736	0.746968	0.195549	0.0695868	0.469701	1.11303	0.0697542	0.628447	0.857672	1.11397	0.390149	0.349696	1.2776
CG2747	356.1	285.697	239.935	350.464	312.83	221.191	278.968	292.956	267.839	362.839	335.149	329.143
CG2765	89.4325	94.3197	100.483	90.0484	95.0247	97.8651	111.738	88.6465	93.2251	92.5955	100.503	93.1852
CG2767	282.693	271.813	261.229	326.107	315.404	263.81	240.632	267.655	275.359	303.536	280.946	286.263
CG2781	21.7979	20.8585	15.7266	17.5802	19.0606	13.7416	13.4488	14.6417	14.8297	21.1331	26.1573	19.2439
CG2789	123.997	127.759	138.199	123.062	136.694	160.295	230.389	137.166	151.082	109.567	115.4	130.555
CG2790	50.0469	51.0383	48.1541	45.2926	45.6341	44.4334	52.9152	51.0927	54.7236	45.3874	44.6212	47.5109
CG2794	48.3492	50.1909	53.9298	50.929	50.2949	56.1521	56.6859	53.5432	48.7361	54.5559	55.8115	49.028
CG2807	216.281	214.256	215.858	204.253	187.267	200.474	201.04	221.769	207.476	245.599	247.795	239.471
CG2811	45.7688	50.7123	49.0587	41.8034	47.3036	50.5718	53.9208	45.6404	55.4199	39.4051	45.9501	45.2751
CG2812	66.8876	69.4198	70.909	57.1022	51.8253	53.7107	53.1666	49.2549	53.1223	49.9391	48.6777	49.9064
CG2818	110.823	108.269	99.2308	97.3623	96.1377	87.681	115.697	124.056	110.213	94.4812	88.543	90.3904
CG2837	1.01859	0.782195	0.835042	0.469701	0.556513	1.32533	0.691292	1.22525	0.905098	0.910349	1.39878	0.958202
CG2846	37.1447	32.9826	38.4815	32.9462	36.1734	40.7365	35.6329	36.1447	35.8558	34.3982	35.2494	34.3356
CG2852	2107.67	2063.63	1885.39	2171.76	2292.35	1721.39	1315.84	1712.34	1731.38	2291.41	2093.84	2106.05
CG2861	1.42603	1.17329	1.39174	1.6104	0.973899	1.25558	2.9537	3.30816	2.29756	2.47095	2.23805	3.11416
CG2862	145.998	160.806	186.702	185.465	202.571	215.401	173.766	177.599	200.793	144.745	143.935	154.111
CG2865	111.502	104.358	100.205	118.901	102.468	96.9583	129.837	134.409	124.834	123.287	127.849	132.072
CG2875	109.465	117.069	118.367	105.414	110.677	113.002	104.888	114.499	121.562	106.966	116.938	110.193
CG2889	46.9911	47.9095	51.703	45.3597	40.7646	41.992	41.4147	47.3557	45.7423	44.5421	50.9857	45.5146
CG2893	10.7292	4.43244	2.99223	5.36801	5.98252	7.95198	5.78171	7.84157	8.56362	6.04732	6.43441	4.39176
CG2898	1.0865	0.912561	0.626282	2.013	1.25216	1.32533	0.816981	1.34777	0.696229	3.57637	3.00739	3.99251
CG2906	29.6071	29.0064	30.0615	24.6257	26.2257	26.9949	23.6296	26.7103	25.7605	31.1469	26.0873	24.9931
CG2909	9.8464	11.2115	10.0901	8.58881	7.5825	8.231	23.3154	10.2308	11.1397	10.9892	11.1203	11.3387
CG2911	7.87712	7.49604	8.35042	7.78361	8.97378	9.34706	8.92395	10.1695	11.7663	9.29856	8.46264	9.26262
CG2915	215.738	222.339	212.309	167.616	211.266	205.008	195.447	188.504	188.469	216.078	204.782	191.082
CG2918	706.564	576.934	498.52	466.48	684.581	522.808	543.292	445.132	450.391	652.72	564.13	499.463
CG2921	38.0275	41.7823	36.3939	39.8575	38.2603	41.0852	37.0155	36.5736	37.9445	36.544	39.0261	36.4117
CG2924	204.669	202.589	204.516	236.394	231.231	219.447	186.46	203.758	179.906	220.239	213.944	203.059
CG2926	511.741	442.266	417.382	519.221	466.776	435.266	459.143	426.263	371.926	499.976	483.14	459.698
CG2930	2.91997	2.08585	1.87884	2.8853	1.59998	2.02287	1.44543	2.02165	1.46208	2.27587	1.88836	1.99626
CG2931	44.4106	51.1034	44.6748	45.4939	42.4342	45.2705	44.9968	47.3557	53.4704	46.2327	42.523	43.6781
CG2938	68.4494	61.2068	60.1926	65.8252	78.7467	80.4963	69.6948	58.8118	49.4323	62.9441	59.3084	55.7354
CG2941	26.4834	28.2894	24.9121	22.6798	20.9388	22.1818	20.4874	22.667	21.4439	24.7095	25.9474	27.0692
CG2943	254.037	217.581	210.918	180.298	233.04	216.657	229.446	176.925	173.361	226.612	201.005	182.058
CG2950	139.547	130.822	132.841	172.716	163.824	154.157	131.345	145.253	124.347	127.969	144.564	138.86
CG2970	73.4745	70.202	77.9373	76.2928	76.5902	88.3088	89.6794	75.3526	83.269	72.0476	72.8067	76.9756
CG2972	64.3072	69.6806	72.927	73.4746	75.825	74.5672	74.7224	69.9615	70.5977	71.0072	75.2546	72.1846
CG2974	14.1924	15.2528	15.9354	14.1581	14.5389	15.4854	15.2084	14.4579	15.8044	14.6306	13.5682	15.1715
CG2975	3.66693	3.32433	4.31438	3.42211	3.75647	3.55746	6.15878	4.77846	3.82926	3.51134	2.72763	2.95446
CG2976	72.7275	79.0669	87.0531	85.4855	89.5291	83.147	93.1987	92.3835	98.6557	63.2692	67.7711	68.3518
CG2982	121.213	120.588	130.475	106.622	98.9898	127.65	129.334	117.562	126.226	123.417	118.897	123.129
CG2990	22.9523	25.0954	24.9817	30.4635	29.843	34.5283	23.2525	22.9734	20.6084	22.4986	24.129	20.4417
CG2991	136.695	130.561	126.37	100.449	121.946	127.929	156.546	126.874	118.846	121.532	121.624	117.779
CG2993	0.814874	0.847378	0.626282	1.2078	0.556513	0.767296	0.439913	1.10272	2.78492	0.520199	1.18897	0.878352
CG30001	26.8909	34.7425	38.1336	27.511	28.6604	30.4128	22.6241	23.9535	28.8239	30.8868	29.3745	30.1035
CG30002	20.7114	21.6407	37.9944	24.827	19.3388	19.6707	21.1158	35.6546	31.9569	15.606	17.4848	18.4454
CG30007	79.654	83.7601	78.7723	94.1415	82.4336	79.8686	79.1843	78.4157	75.889	87.6536	84.9062	77.7741
CG30010	10.5255	10.6248	13.4998	10.6689	11.965	11.0212	11.4377	11.0885	12.9499	10.404	12.1694	11.738
CG30015	230.406	226.576	206.325	244.379	214.606	211.564	249.431	234.757	204.9	220.695	218.56	216.873
CG30016	2.85206	2.21622	1.53091	2.013	2.01736	2.4414	1.63396	2.87933	2.36718	1.88572	0.979149	1.2776
CG30020	222.121	214.256	217.459	243.439	225.875	231.723	215.494	214.479	204.065	213.087	220.169	218.39
CG30022	27.8415	29.6582	30.0615	24.2902	24.3475	27.4134	50.4643	30.141	36.6913	32.0573	33.2911	33.058
CG30046	16.637	6.84421	5.21901	6.17321	13.7737	0.279017	8.67257	12.6813	21.792	6.69757	9.30191	14.2932
CG30047	2.98787	4.17171	2.43554	3.48921	2.85213	4.53402	2.19956	2.45049	2.57605	3.18622	3.5669	2.79476
CG30051	12.4268	13.167	13.7782	12.9503	11.8259	12.5558	11.5006	12.3137	12.3929	11.5744	12.0295	15.3312
CG30054	5.09296	4.43244	4.03604	6.24031	6.12165	3.90624	4.02206	2.87933	2.78492	6.30742	5.59514	6.30817
CG30056	1.69765	1.49921	1.73967	2.4156	2.01736	1.18582	1.31974	1.22525	0.974721	1.75567	1.9583	2.31566
CG30059	2.44462	1.04293	0.974216	2.0801	1.87823	1.6741	0.942671	0.918934	0.835475	1.0404	1.18897	1.2776
CG30069	219.541	189.552	187.397	184.123	154.502	257.532	267.781	262.815	227.319	197.481	223.036	211.204
CG3008	98.7356	108.139	105.285	121.384	120.276	119.559	209.21	111.559	143.284	89.0191	85.3258	91.0292
CG30089	42.1018	45.1718	44.0485	46.0307	35.3386	41.0852	40.472	42.8223	49.293	39.7302	41.8936	44.796
CG3009	9.9143	9.1908	5.70612	9.93082	7.72162	6.34763	6.41016	9.12808	8.70287	9.23354	7.62337	10.4604
CG30090	0.611156	0.130366	0.208761	0.738101	0.904334	0.0697542	0.754136	2.38923	4.45587	0.13005	0.279757	1.9164
CG30094	13.785	14.6662	16.9096	13.3529	14.4693	15.4157	13.2602	15.6831	15.9437	14.5656	13.9878	16.4491
CG30096	8.01293	10.1685	10.1597	9.99792	11.6172	9.83534	8.67257	10.2308	11.2093	9.55866	8.53258	10.6201
CG30099	2.58044	2.80287	3.96645	1.7446	1.39128	1.88336	3.01655	3.85952	2.57605	3.44632	2.44787	3.35371
CG30101	92.5561	76.1989	54.4865	28.7188	26.9909	8.231	36.01	67.6335	61.4074	17.6217	23.8493	11.179
CG30105	16.0938	19.229	24.9817	18.9893	18.0171	20.3682	18.3507	16.357	20.3995	17.8818	17.6247	19.5633
CG30109	16.0938	16.4913	20.2498	19.8616	18.991	20.8565	22.5612	18.8075	19.564	17.1016	17.4848	16.9282
CG3011	305.442	309.228	346.612	290.409	291.126	316.475	295.747	289.464	296.733	282.143	307.523	311.176
CG30116	1.62975	1.23848	0.974216	1.4091	2.01736	1.32533	3.77068	3.98205	4.31662	1.17045	1.18897	1.597
CG30118	126.577	130.822	129.571	120.378	114.503	130.44	125.061	119.89	116.131	127.449	128.618	123.528
CG30122	874.632	823.978	814.027	815.468	766.249	838.445	810.257	863.308	772.049	886.354	873.051	824.773
CG30148	5.02506	0.391098	0.0695868	2.95241	14.3302	0	4.71335	10.047	9.88646	0.13005	0.349696	1.4373
CG30152	30.8294	31.4834	34.7934	31.0003	32.6256	37.3185	35.4444	34.8582	38.78	27.1154	27.6959	28.3468
CG30154	0.746968	0.977744	0.556695	1.0065	1.46085	1.74385	1.31974	0.673885	1.11397	0.520199	1.39878	0.878352
CG30156	5.63621	3.84579	5.07984	6.24031	5.07819	5.58034	3.58215	6.37128	6.96229	5.39707	5.03562	3.99251
CG30157	4.48181	4.17171	3.89686	4.42861	5.14775	5.09206	4.90189	5.39108	4.52549	4.42169	4.12641	4.07236
CG30159	120.601	124.891	134.372	106.354	111.859	169.503	115.634	114.315	116.41	133.431	139.179	126.563
CG3016	82.0986	75.547	82.4604	80.9898	89.5987	97.3071	75.1623	77.3742	75.6105	74.5185	69.5895	75.2189
CG30183	86.7841	80.3706	76.7543	93.0679	89.9465	87.0532	85.1546	84.4194	72.5471	82.1915	88.3332	92.3068
CG30185	33.8852	32.0048	36.8114	26.1019	30.4691	31.4591	35.3816	29.5284	33.8367	27.4405	27.3462	28.5065
CG30187	26.6871	27.2465	27.0693	30.2622	29.2865	26.7856	18.7906	21.8094	24.5769	18.9873	22.5904	27.2289
CG30194	16.5012	15.8395	16.4225	23.2837	24.3475	21.2053	8.48404	10.1695	10.5131	16.3863	14.1977	13.7342
CG30195	2.91997	2.99842	2.22678	2.2814	3.06082	2.72041	3.64499	3.43069	3.55077	2.27587	3.2172	2.47536
CG30196	1.29022	1.43402	2.29637	1.4762	3.75647	4.1155	2.70232	2.20544	2.71529	1.17045	0.90921	1.9164
CG30197	6.38318	9.71226	6.26282	6.71001	4.79993	3.20869	9.5524	10.1083	9.05098	4.94189	5.66508	6.62757
CG30203	3.39531	3.32433	2.99223	2.2814	2.78257	2.92968	4.83904	4.65593	4.03813	2.0808	3.14726	2.55521
CG3021	24.7179	22.8792	25.0513	30.3293	36.6603	35.3654	25.5778	24.8725	21.9312	23.0188	23.8493	28.4267
CG30269	2.2409	1.82512	0.765455	1.2749	1.39128	0.488279	1.88534	1.28651	1.94944	1.3005	1.46872	2.31566
CG30273	1.96928	1.10811	1.32215	1.2078	1.18259	0.906805	1.8225	1.34777	1.18359	0.845324	0.979149	1.51715
CG30279	1.22231	1.23848	1.18298	0.536801	0.626078	0.697542	0.879826	0.612623	0.765852	1.3005	1.67854	1.51715
CG30283	3.53112	3.12878	2.71389	2.3485	4.10429	2.4414	2.82801	6.0037	4.10775	3.25125	3.2172	4.23206
CG30285	0.814874	1.75994	1.32215	1.0736	1.59998	1.6741	2.89086	1.59282	1.60133	1.49557	0.979149	1.51715
CG30291	64.3751	62.5104	62.489	79.3123	73.3902	67.5221	60.5823	69.6552	71.2243	63.4643	59.3784	61.5645
CG3032	25.7364	26.5295	24.9121	20.6668	20.3823	22.2516	16.7167	21.4418	21.3046	21.9134	22.8701	21.879
CG30323	2.2409	1.23848	0.974216	1.6104	1.25216	1.18582	1.00552	1.40903	0.765852	1.43055	1.39878	1.35745
CG30324	1.62975	1.17329	1.39174	1.2078	0.973899	0.697542	1.00552	1.22525	0.905098	1.49557	1.46872	0.958202
CG3033	130.448	118.959	133.885	101.791	126.816	143.833	117.017	101.94	100.187	111.583	109.315	107.957
CG30338	4.68553	4.23689	4.17521	6.03901	4.31298	4.74329	3.83353	4.16583	5.50021	3.77144	3.84666	4.47161
CG30343	6.17946	6.90939	7.37621	6.37451	4.86949	7.18468	3.89637	4.10457	5.01285	6.30742	6.64422	6.38802
CG30344	38.2991	35.1988	32.845	29.9267	39.582	28.2504	35.2559	37.0024	33.2798	37.3243	34.48	35.6132
CG30345	3.53112	2.60732	2.85306	1.5433	2.15649	1.25558	3.95922	1.71534	3.13303	2.0808	1.46872	1.99626
CG30349	130.312	150.638	156.988	152.116	148.102	172.084	154.409	147.029	152.613	137.138	142.676	143.331
CG30357	2.78415	2.2814	2.71389	2.684	2.85213	2.37164	2.89086	2.51175	2.50643	2.73105	2.30799	2.71491
CG3036	77.5489	64.7919	64.4374	62.5373	78.051	60.6164	111.487	85.7059	88.3515	68.5362	65.9527	54.9369
CG30373	13.6491	14.1447	17.2575	16.9763	18.4345	18.9731	15.2713	14.0291	16.7791	12.8099	14.967	15.7305
CG30377	4.61762	4.04134	5.35819	5.30091	6.12165	8.99829	5.71887	5.39108	4.52549	4.61677	5.03562	5.58951
[truncated: 7,197 more rows]
